# Supplementary material for: The contribution of culturomics to the repertoire of isolated human bacterial and archaeal species
Source: Microbiome. 2018 May 24;6:94. doi: 10.1186/s40168-018-0485-5 (PMC5966928; doi:10.1186/s40168-018-0485-5)
Supplement: Supplementary file 1 — General characteristics of the reported species in this repertoire along with its classification based on oxygen tolerance (0 being able to tolerate oxygen and 1 strictly anaerobic), risk group, potential pathogenicity, and the PMID of the article. A: New species isolated by culturomics approach but not in the gut. B: Species isolated without culturomics approach and not isolated in the gut. C: New species isolated not using culturomics approach. D: Species isolated by routine culture in our laboratory. E: Species isolated in the human gut by culturomics. F: New species isolated in the human gut by culturomics. G: Species isolated in the human gut and without using culturomics. (XLSX 40 kb) [file 40168_2018_485_MOESM1_ESM.xlsx]

## Sheet: Feuil1
Name	Categorie	Oxygen tolerance	Risk Group	Pathogenecity	PMID
Acetobacter pasteurianus	E	0	unclassified	Unkown	27819657
Achromobacter dolens	BC	0	unclassified	Clinical case	25791931
Achromobacter insuavis	BC	0	unclassified	Clinical case	25791931
Acidaminococcus massiliensis	F	1	unclassified	Unkown	28018604
Acidaminococcus timonensis	F	1	unclassified	Unkown	27819657
Acidipropionibacterium jensenii	E	1	unclassified	Unkown	27819657
Acidomonas methanolica	B	0	unclassified	Clinical case	26886412
Acidovorax oryzae	B	0	unclassified	Clinical case	25275006
Acinetobacter colistiniresistens	C	0	Unclassified	Clinical	28671519
Acinetobacter dijkshoorniae	BC	0	unclassified	Clinical case	27432448
Acinetobacter seifertii	BC	0	unclassified	Clinical case	25563912
Acinetobacter variabilis	E	0	unclassified	Unkown	27819657
Acinetobacter venetianus	B	0	unclassified	Unkown	27139605
Actinomyces bouchesdurhonensis	F	0	unclassified	Unkown	27819657
Actinomyces culturomici	A	0	Unclassified	Unkown	https://doi.org/10.1016/j.nmni.2017.12.008
Actinomyces haliotis	B	0	unclassified	Unkown	28647397
Actinomyces ihuae	F	0	unclassified	Unkown	27819657
Actinomyces johnsonii	E	0	unclassified	Unkown	27819657
Actinomyces mediterranea	F	0	unclassified	Unkown	http://dx.doi.org/10.1016/j.humic.2017.01.001
Actinomyces minihominis	F	0	Unclassified	Unkown	https://doi.org/10.1016/j.nmni.2018.03.006
Actinomyces oralis	A	0	Unclassified	Unkown	https://doi.org/10.1016/j.nmni.2017.12.007
Actinomyces pacaensis	A	0	Unclassified	Unkown	https://doi.org/10.1016/j.nmni.2017.12.006
Actinomyces phoceensis	F	0	unclassified	Unkown	27819657
Actinomyces provencensis	F	0	unclassified	Unkown	27819657
Actinomyces urinae	A	0	unclassified	Clinical case	27358739
Actinotignum schaalii	B	0	unclassified	Clinical case	24518637
Actinotignum timonense	A	1	unclassified	Unkown	28203375
Aeromonas enterica	G	0	Unclassified	Clinical	28050251
Aeromonas intestinalis	G	0	Unclassified	Clinical	28050251
Africanibacillus massiliensis	F	1	unclassified	Unkown	27408735
Agrococcus casei	E	0	unclassified	Unkown	27819657
Agromyces soli	B	0	unclassified	Clinical case	24403303
Alistipes inops	F	1	unclassified	Unkown	26377180
Alistipes massiliensis	F	1	unclassified	Unkown	27819657
Alistipes phoceensis	F	1	unclassified	Unkown	27819657
Alistipes provencensis	F	1	unclassified	Unkown	27819657
Alkalibacillus halophilus	E	0	unclassified	Unkown	27819657
Allisonella histaminiformans	E	1	unclassified	Unkown	27819657
Anaerococcus degenerii	BC	1	unclassified	Clinical case	25680238
Anaerococcus jeddahensis	F	1	unclassified	Unkown	27819657
Anaerococcus mediterraneensis	A	1	unclassified	Unkown	http://dx.doi.org/10.1016/j.nmni.2017.02.007
Anaerococcus nagyae	BC	1	unclassified	Clinical case	26639871
Anaerococcus urinomassiliensis	A	1	unclassified	Unkown	27408746
Anaerofustis massiliensis	F	1	unclassified	Unkown	27819657
Anaeromassilibacillus senegalensis	F	1	unclassified	Unkown	27819657
Anaerosalibacter timonensis	F	1	unclassified	Unkown	27819657
Anaerotruncus massiliensis	F	1	unclassified	Unkown	27819657
Anaerotruncus rubinfantis	F	1	unclassified	Unkown	http://dx.doi.org/10.1016/j.nmni.2017.02.004
Angelakisella massiliensis	F	1	unclassified	Unkown	28203377
Aquamicrobium lusatiense	E	0	unclassified	Unkown	27819657
Arabia massiliensis	F	0	unclassified	Unkown	27819657
Arachnia propionica	B	0	2	Clinical case	25129856
Arcanobacterium urinimassiliense	A	1	unclassified	Unkown	28480045
Arcobacter thereius	B	0	Unclassified	clinical	28671965
Arthrobacter agilis	E	0	unclassified	Unkown	27819657
Arthrobacter koreensis	E	0	unclassified	Unkown	27819657
Arthrobacter nicotianae	D	0	unclassified	Yes	(In press)
Arthrobacter pyridinolis	E	0	unclassified	Unkown	27819657
Atlantibacter hermannii	B	0	unclassified	Unkown	27090787
Atopobium deltae	BC	0	unclassified	Clinical case	24944340
Bacilliculturomica massiliensis	F	1	Unclassified	Unkown	28794883
Bacillus altitudinis	E	0	unclassified	Unkown	27819657
Bacillus andreesenii	E	0	unclassified	Unkown	27819657
Bacillus baekryungensis	E	0	unclassified	Unkown	27819657
Bacillus caccae	F	0	unclassified	Unkown	28702201
Bacillus dakarensis	F	0	unclassified	Unkown	28280541
Bacillus kwashiorkori	F	0	Unclassified	Unkown	29076642
Bacillus marasmi	F	0	unclassified	Unkown	http://dx.doi.org/10.1016/j.nmni.2017.02.004
Bacillus massilinigeriensis	F	0	unclassified	Unkown	27819657
Bacillus massiliogabonensis	F	0	unclassified	Unkown	27830079
Bacillus mediterraneensis	F	0	unclassified	Unkown	27408743
Bacillus methylotrophicus	E	0	unclassified	Unkown	27819657
Bacillus pakistanensis	E	0	unclassified	Unkown	27819657
Bacillus phoceensis	F	0	unclassified	Unkown	27819657
Bacillus pichinotyi	E	0	unclassified	Unkown	27819657
Bacillus sinesaloumensis	F	0	unclassified	Unkown	28280541
Bacillus soli	E	0	unclassified	Unkown	27819657
Bacillus subterraneus	E	0	unclassified	Unkown	27819657
Bacillus testis	F	0	unclassified	Unkown	27819657
Bacillus tuaregi	F	0	Unclassified	Unkown	28706723
Bacteroides bouchesdurhonensis	F	1	unclassified	Unkown	http://dx.doi.org/10.1016/j.humic.2017.01.003
Bacteroides congonensis	F	1	unclassified	Unkown	http://dx.doi.org/10.1016/j.humic.2016.11.004
Bacteroides cutis	A	1	Unclassified	Unkown	29556403
Bacteroides hypermegas	E	1	unclassified	Unkown	27819657
Bacteroides ihuae	A	1	unclassified	Unkown	28289545
Bacteroides koreensis	CG	1	Unclassified	Unkown	28945536
Bacteroides kribbi	CG	1	Unclassified	Unkown	28945536
Bacteroides massiliae	A	1	unclassified	Unkown	(In press)
Bacteroides mediterraneensis	F	1	unclassified	Unkown	27819657
Bacteroides neonati	F	1	unclassified	Unkown	27819657
Bacteroides ochraceus	C	1	Unclassified	Clinical	29181783
Bacteroides phoceense	F	1	unclassified	Unkown	27819657
Bacteroides xylanolyticus	E	1	unclassified	Unkown	27819657
Bariatricus massiliensis	F	1	unclassified	Unkown	27819657
Bartonella ancashensis	BC	0	unclassified	Clinical case	26296673
Beduinella massiliensis	F	1	unclassified	Unkown	27819657
Beduinibacter massiliensis	F	1	unclassified	Unkown	27819657
Bergeyella cardium	BC	0	unclassified	Clinical case	25544000
Bibersteinia trehalosi	BC	0	unclassified	Clinical case	24510449
Bifidobacterium coryneforme	G	1	unclassified	Unkown	27819657
Bifidobacterium faecale	E	1	unclassified	Unkown	24944342
Bifidobacterium ruminantium	E	1	unclassified	Unkown	26921694
Bifidobacterium saeculare	E	1	unclassified	Unkown	27819657
Bittarella massiliensis	F	1	unclassified	Unkown	27819657
Blautia hominis	CG	1	Unclassified	Unkown	29458493
Blautia marasmi	F	1	unclassified	Unkown	http://dx.doi.org/10.1016/j.nmni.2017.02.004
Blautia massiliensis	F	1	unclassified	Unkown	27819657
Blautia phoceensis	F	1	unclassified	Unkown	27819657
Blautia provencensis	F	1	unclassified	Unkown	28702201
Blautia stercoris	G	1	unclassified	Unkown	27819657
Blautia timonensis	F	1	unclassified	Unkown	27819657
Bordetella bronchialis	BC	1	unclassified	Unkown	26220296
Bordetella flabilis	BC	1	unclassified	Unkown	26220297
Bordetella sputigena	BC	1	unclassified	Unkown	26220298
Borrelia bissettiae	B	0	unclassified	Clinical case	26846867
Borrelia mayonii	BC	0	unclassified	Clinical case	27558626
Borreliella burgdorferi	B	0	unclassified	Clinical case	27125686
Borreliella garinii	B	0	2	Unkown	27161773
Bosea thiooxidans	B	0	Unclassified	Clinical	28925927
Brachybacterium massiliense	F	0	unclassified	Unkown	27819657
Bradyrhizobium massiliensis	A	0	unclassified	Yes	(In press)
Brassicibacter mesophilus	E	1	unclassified	Unkown	27819657
Brevibacillus choshinensis	E	0	unclassified	Unkown	27819657
Brevibacterium ihuae	F	0	Unclassified	Unkown	29204284
Brevibacterium phoceense	F	0	unclassified	Unkown	27819657
Brucella neotomae	B	0	3	Clinical	29254496
Brucella vertebral	B	0	Unclassified	Clinical	29619327
Burkholderia concitans	B	0	unclassified	Clinical case	27375597
Burkholderia ginsengisoli	B	0	unclassified	Clinical case	26912763
Burkholderia singularis	C	0	Unclassified	Clinical	28932212
Burkholderia stagnalis	BC	0	unclassified	Unkown	25872960
Burkholderia turbans	BC	0	unclassified	Clinical case	27375597
Butyricicoccus faecihominis	E	1	unclassified	Unkown	27453394
Butyricimonas phoceensis	F	1	unclassified	Unkown	27819657
Butyricimonas timonensis	F	1	unclassified	Unkown	27819657
Caecibacter massiliensis	F	1	unclassified	Unkown	http://dx.doi.org/10.1016/j.nmni.2016.11.021
Caecumella massiliensis	F	1	unclassified	Unkown	27819657
Carnobacterium mobile	E	0	unclassified	Unkown	27819657
Cellulomonas flavigena	E	0	unclassified	Unkown	27819657
Cellulomonas timonensis	F	0	unclassified	Unkown	27819657
Christensenella massiliensis	F	1	unclassified	Unkown	27819657
Christensenella timonensis	F	1	unclassified	Unkown	27819657
Chromobacterium aquaticum	B	1	unclassified	Clinical case	27344541
Chryseobacterium taklimakanense	E	1	unclassified	Unkown	27819657
Chryseobacterium timonianum	A	0	unclassified	Unkown	28509971
Citricoccus massiliensi	A	0	Unclassified	Unkown	https://doi.org/10.1016/j.nmni.2018.02.004
Citrobacter europaeus	E	0	unclassified	Unkown	27902229
Citrobacter intermedius	G	0	unclassified	Unkown	27819657
Cloacibacillus porcorum	E	1	unclassified	Clinical case	27819657
Clostridium acetobutylinum	G	1	unclassified	Clinical case	27819657
Clostridium amazonense	E	1	unclassified	Unkown	26123611
Clostridium barkeri	E	1	unclassified	Unkown	27819657
Clostridium beduini	F	1	unclassified	Unkown	27819657
Clostridium bouchesdurhonense	F	1	unclassified	Unkown	27819657
Clostridium carboxidivorans	E	1	unclassified	Unkown	27819657
Clostridium cellobioparum	G	1	unclassified	Unkown	27819657
Clostridium culturomicum	F	1	unclassified	Unkown	28702201
Clostridium hydrogeniformans	B	1	unclassified	Clinical case	28232120
Clostridium lactatifermentans	E	1	unclassified	Unkown	27819657
Clostridium marseillense	F	1	unclassified	Unkown	27819657
Clostridium massilidielmoense	F	1	unclassified	Unkown	27366325
Clostridium massiliosenegalense	F	1	unclassified	Unkown	27595004
Clostridium mediterraneense	F	1	unclassified	Unkown	27819657
Clostridium merdae	F	1	unclassified	Unkown	http://dx.doi.org/10.1016/j.nmni.2017.02.005
Clostridium minihomine	F	1	Unclassified	Unkown	https://doi.org/10.1016/j.nmni.2018.03.005
Clostridium niameyense	F	1	unclassified	Unkown	27819657
Clostridium nigeriense	F	1	unclassified	Unkown	27819657
Clostridium phoceense	F	1	unclassified	Unkown	27819657
Clostridium punense	E	1	unclassified	Unkown	26419229
Clostridium sardiniense	E	1	unclassified	Unkown	27819657
Clostridium sordelli	B	1	2	Clinical case	15127359
Clostridium sporosphaeroides	G	1	unclassified	Unkown	27819657
Clostridium touaregense	F	1	unclassified	Unkown	27819657
Clostridium tyrobutyricum	G	1	unclassified	Unkown	27819657
Clostridium vulturis	E	1	unclassified	Unkown	26123611
Colibacter massiliensis	F	0	unclassified	Unkown	28275434
Colidextribacter massiliensis	F	0	unclassified	Unkown	28275436
Colisinistribacter massiliensis	F	1	unclassified	Unkown	27819657
Collinsella bouchesdurhonensis	F	1	unclassified	Unkown	28275440
Collinsella gabonensis	F	1	unclassified	Unkown	27819657
Collinsella ihuae	F	1	unclassified	Unkown	28224039
Collinsella phocaeensis	F	1	unclassified	Unkown	http://dx.doi.org/10.1016/j.nmni.2017.02.005
Collinsella provencensis	F	1	Unclassified	Unkown	https://doi.org/10.1016/j.nmni.2018.02.003
Collinsella vaginalis	F	1	unclassified	Unkown	http://dx.doi.org/10.1016/j.humic.2016.11.001
Colonella massiliensis	F	1	unclassified	Unkown	27819657
Congobacterium massiliense	F	1	unclassified	Unkown	28050249
Coprobacter secundus	E	1	unclassified	Unkown	26377180
Coprococcus eutactus	G	1	unclassified	Unkown	27819657
Corynebacterium bouchesdurhonense	F	0	unclassified	Unkown	http://dx.doi.org/10.1016/j.nmni.2017.01.013
Corynebacterium doosanense	E	0	unclassified	Unkown	27819657
Corynebacterium flavescens	E	0	unclassified	Clinical case	27819657
Corynebacterium fournierii	A	0	Unclassified	Unkown	29383461
Corynebacterium gottingense	B	0	Unclassified	Clinical	2041036
Corynebacterium karolinskerse	F	0	unclassified	Unkown	27819657
Corynebacterium lascolaense	F	0	unclassified	Unkown	27819657
Corynebacterium lowii	BC	0	unclassified	Clinical case	27045762
Corynebacterium magusii	D	0	unclassified	Unkown	(In press)
Corynebacterium oculi	BC	0	unclassified	Clinical case	27045762
Corynebacterium pacaense	F	0	unclassified	Unkown	27819657
Corynebacterium phoceense	A	0	unclassified	Unkown	27766158
Corynebacterium provencense	F	0	unclassified	Unkown	27819657
Corynebacterium urinapleomorphum	A	0	unclassified	Unkown	27872750
Culturomica massiliensis	F	1	unclassified	Unkown	27819657
Cutibacterium acnes	B	0	unclassified	Clinical case	28218305
Cutibacterium granulosum	B	0	unclassified	Clinical case	26665321
Dakarella massiliensis	A	1	unclassified	Clinical case	28556772
Deferribacter desulfuricans	B	1	unclassified	Clinical case	24486169
Dermabacter indicis	A	0	unclassified	Unkown	(In press)
Dermabacter vaginalis	BC	0	unclassified	Unkown	26867728
Dermacoccus barathri	E	0	unclassified	Clinical case	27819657
Desnuesiella massiliensis	F	1	unclassified	Unkown	27819657
Desulfomassilia massiliensis	F	1	unclassified	Unkown	27819657
Desulfotomaculum guttoideum	D	1	unclassified	Unkown	(In press)
Desulfovibrio legallii	B	1	unclassified	Clinical case	24850351
Diaminobutyricimonas massiliensis	A	0	unclassified	Yes	(In press)
Dietzia timorensis	A	0	unclassified	Clinical case	27130323
Drancourtella massiliensis	F	1	unclassified	Unkown	27819657
Drancourtella timonensis	F	1	unclassified	Unkown	27819657
Duodenibacillus massiliensis	F	1	unclassified	Unkown	28275442
Eggerthella timonensis	F	1	unclassified	Unkown	27819657
Eisenbergiella massiliensis	F	0	unclassified	Unkown	27819657
Elizabethkingia anophelis	B	0	Unclassified	Clinical	27847376
Ellagibacter isourolithinifaciens	CG	0	Unclassified	Unkown	29583112
Emergencia timonensis	F	0	unclassified	Unkown	27819657
Enorma phocaeensis	F	1	unclassified	Unkown	http://dx.doi.org/10.1016/j.nmni.2017.02.005
Enterobacter bugandensis	C	0	Unclassified	clinical	26637818
Enterobacter timonensis	F	0	unclassified	Unkown	27819657
Enterococcus diestrammenae	E	0	unclassified	Unkown	27819657
Enterococcus eurekensis	E	0	unclassified	Unkown	27819657
Enterococcus massiliensis	F	0	unclassified	Unkown	27819657
Enterococcus timonensis	A	0	Unclassified	Unkown	https://doi.org/10.1016/j.nmni.2017.12.004
Enteroscipio rubneri	CG	1	Unclassified	Unkown	29537365
Epidermidibacterium keratini	C	0	Unclassified	clinical	29458473
Erysipelatoclostridium ramosum	B	0	unclassified	Clinical case	24283763
Escherichia faecalis	B	0	unclassified	Clinical case	26073440
Eubacterium budayi	G	1	unclassified	Unkown	27819657
Eubacterium cellulosolvens	G	1	unclassified	Unkown	27819657
Eubacterium fissicatena	E	1	unclassified	Unkown	27819657
Eubacterium massiliense	F	1	unclassified	Unkown	27819657
Eubacterium ruminantium	G	1	unclassified	Unkown	27819657
Eubacterium ventriosum	G	1	unclassified	Unkown	27819657
Exiguobacterium sibiricum	B	0	unclassified	Clinical case	25419837
Ezakiella massiliensis	A	1	unclassified	Unkown	27843546
Ezakiella peruensis	E	1	unclassified	Unkown	25481562
Faecalimonas umbilicata	F	1	unclassified	Unkown	27619817
Faucicola mancuniensis	BC	0	unclassified	Unkown	25267870
Fenollaria timonensis	F	1	unclassified	Unkown	28224039
Flavobacterium ceti	B	0	unclassified	Clinical case	25932454
Flavonifractor marseillense	F	1	unclassified	Unkown	27819657
Fournierella massiliensis	F	1	unclassified	Unkown	27819657
Fusobacterium hwasookii	BC	1	unclassified	Clinical case	25257648
Fusobacterium massiliense	F	1	unclassified	Unkown	27819657
Gabonia massiliensis	F	1	unclassified	Unkown	27819657
Gabonibacter massiliensis	F	1	unclassified	Unkown	27628331
Gabonibacter timonensis	F	1	unclassified	Unkown	28179984
Gemella massiliensis	A	0	Unclassified	Unkown	https://doi.org/10.1016/j.nmni.2017.12.009
Glutamicibacter creatinolyticus	B	0	unclassified	Clinical case	27357988
Gorbachella massiliensis	F	1	unclassified	Unkown	27819657
Gordonia iterans	BC	0	unclassified	Clinical case	25052399
Gordonibacter faecihominis	E	1	unclassified	Unkown	24948086
Gordonibacter massiliensis	F	1	unclassified	Unkown	27819657
Gorillibacterium timonense	F	1	unclassified	Unkown	27819657
Gracilibacillus massiliensis	F	0	unclassified	Unkown	27819657
Gracilibacillus phocaeensis	F	0	Unclassified	Unkown	29062488
Gracilibacillus thailandensis	E	0	unclassified	Unkown	27819657
Gracilibacillus timonensis	F	0	unclassified	Unkown	27819657
Haematomicrobium sanguinis	B	0	unclassified	Clinical case	26443074
Haematospirillum jordaniae	BC	0	unclassified	Clinical case	26857139
Haemophilus massiliensis	A	0	unclassified	Unkown	27081435
Halobacillus massiliensis	F	0	unclassified	Unkown	28280541
Halobacillus salinus	E	0	unclassified	Unkown	27819657
Halomonas massiliensis	F	0	unclassified	Unkown	27819657
Helicobacter equorum	B	0	Unclassified	Clinical	29326675
Helicobacter trogontum	B	0	unclassified	Clinical case	26812283
Herbaspirillum seropedicae	B	0	unclassified	Clinical case	25976156
Holdemania timonensis	F	1	unclassified	Unkown	27819657
Hugonella massiliensis	F	1	unclassified	Unkown	27819657
Hungatella hathewayi	B	1	unclassified	Clinical case	26187681
Ignatzschineria indica	B	0	unclassified	Clinical case	25297331
Ignatzschineria ureiclastica	B	0	unclassified	Clinical case	26402740
Ihubacter massiliensis	F	1	unclassified	Unkown	27819657
Ihuella massiliensis	F	1	unclassified	Unkown	27819657
Ihuprevotella massiliensis	F	1	unclassified	Unkown	27819657
Ileibacterium massiliense	F	0	unclassified	Unkown	28275435
Inediibacterium massiliense	F	0	unclassified	Unkown	28190153
Intestinibacter bartlettii	E	1	unclassified	Unkown	27819657
Intestinibacter massiliensis	F	1	unclassified	Unkown	27830078
Intestinimonas gabonensis	F	1	unclassified	Unkown	27819657
Intestinimonas massiliensis	F	1	unclassified	Unkown	27819657
Intestinimonas phoceensis	F	1	unclassified	Unkown	27819657
Intestinimonas timonensis	F	1	unclassified	Unkown	27819657
Isoptericola variabilis	E	0	unclassified	Unkown	27819657
Janibacter brevis	B	0	Unclassified	Clinical	29387173
Janibacter limosus	G	0	unclassified	Unkown	27819657
Janibacter terrae	B	0	unclassified	Clinical case	25135045
Kallipyga gabonensis	F	1	unclassified	Unkown	27819657
Khelaifiella massiliense	F	0	unclassified	Unkown	27819657
Khoudiadiopia massiliensis	A	1	unclassified	Unkown	28702202
Kingella negevensis	A	1	unclassified	Unkown	28699877
Klebsiella alba	BC	0	unclassified	Clinical case	24958762
Klebsiella grimontii	C	0	Unclassified	Clinical	29205126
Klebsiella quasipneumoniae	BC	0	unclassified	Clinical case	24958762
Klebsiella quasivariicola	C	0	Unclassified	Clinical	29051239
Kluyvera intestini	CG	0	Unclassified	Clinical	29074664
Kocuria koreensis	E	0	unclassified	Unkown	27819657
Kocuria massiliensis	AD	0	Unclassified	Unkown	29063496
Kocuria salsicia	B	0	unclassified	Clinical case	25497673
Kosakonia radicincitans	B	0	unclassified	Clinical case	28174569
Kroppenstedtia pulmonis	BC	0	unclassified	Clinical case	26910402
Kroppenstedtia sanguinis	BC	0	unclassified	Clinical case	26910402
Kushneria sinocarnis	E	0	unclassified	Unkown	27819657
Lachnoanaerobaculum orale	E	1	unclassified	Unkown	27819657
Lachnoclostridium bouchesdurhonense	F	1	unclassified	Unkown	27493758
Lachnoclostridium edouardi	F	1	Unclassified	Unkown	28831300
Lachnoclostridium pacaense	F	1	unclassified	Unkown	http://dx.doi.org/10.1016/j.nmni.2017.02.004
Lachnoclostridium phocaeense	A	1	unclassified	Unkown	28228968
Lachnoclostridium timonense	F	1	unclassified	Unkown	27819657
Lachnoclostridium tuaregi	F	1	unclassified	Unkown	27699049
Lachnoclostridium urinomassiliense	A	1	unclassified	Unkown	28228968
Lactobacillus acidipiscis	E	0	unclassified	Unkown	27819657
Lactobacillus alimentarius	G	0	unclassified	Unkown	27819657
Lactobacillus animalis	G	0	unclassified	Clinical case	27819657
Lactobacillus dextrinicus	E	0	unclassified	Unkown	27819657
Lactobacillus diolivorans	E	0	unclassified	Unkown	27819657
Lactobacillus frumenti	E	0	unclassified	Unkown	27819657
Lactobacillus ingluviei	E	0	unclassified	Unkown	27819657
Lactobacillus leichmannii	G	0	unclassified	Unkown	27819657
Lactobacillus mali	E	0	unclassified	Unkown	27819657
Lactobacillus otakiensis	E	0	unclassified	Unkown	27819657
Lactobacillus raoultii	A	0	Unclassified	Unkown	29204281
Lactobacillus rogosae	G	0	unclassified	Unkown	27819657
Lactobacillus satsumensis	E	0	unclassified	Unkown	27819657
Lactobacillus sharpeae	G	0	unclassified	Unkown	27819657
Lactobacillus timonensis	F	0	Unclassified	Unkown	28794887
Lactobacillus vaccinostercus	E	0	unclassified	Unkown	27819657
Lactococcus plantarum	G	0	unclassified	Unkown	27819657
Lactomassilus timonensis	A	1	Unclassified	Unkown	29321940
Lagierella massiliensis	F	1	unclassified	Unkown	27819657
Lascolabacillus massiliensis	F	0	unclassified	Unkown	27819657
Lawsonella clevelandensis	BC	1	unclassified	Clinical case	27130323
Legionella clemsonensis	BC	0	unclassified	Clinical case	28291631
Legionella donaldsonii	B	0	unclassified	Clinical case	25926494
Lentibacillus massiliensis	F	1	unclassified	Unkown	27819657
Leptolyngbya ramosa	B	0	unclassified	Clinical case	25168130
Leptospira mayottensis	BC	0	unclassified	Clinical case	25249563
Leptospira venezuelensis	C	0	Unclassified	Clinical	29239713
Leptotrichia massiliensis	F	0	unclassified	Unkown	27819657
Leucobacter massiliensis	A	0	Unclassified	Unkown	29204283
Libanicoccus massiliensis	F	1	unclassified	Unkown	27942387
Loktanella hongkongensis	B	0	Unclassified	Clinical	29272955
Lysinibacillus macroides	E	0	unclassified	Unkown	27819657
Lysinibacillus varians	E	0	unclassified	Unkown	27819657
Macrococcus brunensis	BC	0	unclassified	Unkown	28086066
Mageeibacillus indolicus	BC	1	unclassified	Unkown	25482717
Mailhella massiliensis	F	1	unclassified	Unkown	http://dx.doi.org/10.1016/j.nmni.2017.02.005
Mannheimia glucosida	B	0	2	Clinical case	26202121
Mannheimia massilioguelmaensis	A	0	unclassified	Unkown	26693284
Marasmitruncus massiliensis	F	1	unclassified	Unkown	28702201
Marseilla massiliensis	F	1	unclassified	Unkown	27819657
Marseillibacter massiliensis	F	1	unclassified	Unkown	28127439
Marseillicoccus timonensis	F	1	unclassified	Unkown	27819657
Massilibacterium senegalense	F	1	unclassified	Unkown	26933503
Massilibacteroides vaginae	A	0	Unclassified	Unkown	29071070
Massiliclostridium coli	F	1	unclassified	Unkown	28224040
Massiliculturomica massiliensis	F	1	unclassified	Unkown	27819657
Massilimaliae massiliensis	F	1	unclassified	Unkown	27819657
Massilimicrobiota timonensis	F	1	unclassified	Unkown	27358745
Massilioamazonia massiliensis	F	1	unclassified	Unkown	27819657
Massiliobacillus massiliensis	F	1	unclassified	Unkown	27819657
Massiliobacterium senegalense	F	1	unclassified	Unkown	27819657
Massiliprevotella massiliensis	F	1	unclassified	Unkown	http://dx.doi.org/10.1016/j.nmni.2017.02.005
Mediannikovella massiliensis	F	1	unclassified	Unkown	27819657
Mediterranea massiliensis	F	1	unclassified	Unkown	27819657
Merdibacter massiliensis	F	1	unclassified	Unkown	28050253
Merdimonas faecis	CG	1	Unclassified	Unkown	28741995
Mesorhizobium amorphae	D	0	unclassified	Unkown	(In press)
Metaprevotella massiliensis	F	1	unclassified	Unkown	27819657
Methanobacterium ruminantium	E	1	unclassified	Unkown	27819657
Microbacterium maritypicum	E	0	unclassified	Unkown	27819657
Microbacterium saccharophilum	E	0	unclassified	Unkown	27819657
Micromonospora floridensis	D	0	unclassified	Unkown	(In press)
Millionella massiliensis	F	1	unclassified	Unkown	28275429
Miniphocibacter massiliensis	F	1	Unclassified	Unkown	https://doi.org/10.1016/j.nmni.2018.03.003
Mitsuokella jalaludinii	E	1	unclassified	Unkown	27819657
Mobilibacterium massiliense	F	1	unclassified	Unkown	28053704
Mobilibacterium timonense	F	1	unclassified	Unkown	28053704
Monoglobus pectinilyticus	CG	1	Unclassified	Unkown	29039307
Mordavella massiliensis	F	1	unclassified	Unkown	http://dx.doi.org/10.1016/j.nmni.2017.02.005
Murdochiella massiliensis	F	0	unclassified	Unkown	27819657
Murdochiella timonensis	F	0	unclassified	Unkown	27819657
Murdochiella vaginalis	A	0	unclassified	Unkown	http://dx.doi.org/10.1016/j.humic.2016.11.002
Mycobacterium ahvazicum	D	0	unclassified	Unkown	(In press)
Mycobacterium brasiliensis	B	0	unclassified	Unkown	27335623
Mycobacterium celeriflavum	BC	0	unclassified	Clinical case	25389151
Mycobacterium chubuense	B	0	unclassified	Clinical case	25463697
Mycobacterium eburneum	C	0	Unclassified	Clinical	28869002
Mycobacterium farcinogenes	B	0	2	Clinical case	25264489
Mycobacterium grossiae	C	0	Unclassified	Clinical	28984546
Mycobacterium manitobense	B	0	unclassified	Unkown	27335623
Mycobacterium paraense	BC	0	unclassified	Unkown	25487637
Mycobacterium paragordonae	BC	0	unclassified	Clinical case	24006480
Mycobacterium paraintracellulare	BC	0	unclassified	Clinical case	27169721
Mycobacterium persicum	C	0	Unclassified	clinical	28629501
Mycobacterium rattisbonense	D	0	unclassified	Unkown	(In press)
Mycobacterium saopaulense	BC	0	unclassified	Clinical case	26358475
Mycobacterium tahitimassiliense	A	0	unclassified	Unkown	(In press)
Mycobacterium talmoniae	C	0	Unclassified	Clinical	28809146
Mycoplasma edwardii	B	0	2	Clinical case	24040782
Mycoplasma elephantis	B	0	unclassified	Clinical case	25592857
Ndiopella massiliensis	F	0	unclassified	Unkown	27819657
Ndongobacter massiliensis	A	1	unclassified	Unkown	28138391
Necropsobacter massiliensis	A	0	unclassified	Unkown	26587237
Negativibacillus massiliensis	F	1	unclassified	Unkown	28275439
Negativicoccus massiliensis	F	1	unclassified	Unkown	27819657
Neglecta timonensis	F	1	unclassified	Unkown	27819657
Neisseria dumasiana	C	0	Unclassified	Clinical	28933320
Neobitarella massiliensis	F	1	Unclassified	Unkown	https://doi.org/10.1016/j.nmni.2018.03.004
Neofamilia massiliensis	F	1	unclassified	Unkown	27819657
Nesterenkonia jeotgali	B	0	unclassified	Clinical case	28210247
Niameyibacter massiliensis	F	1	unclassified	Unkown	27819657
Nissabacter archeti	A	1	unclassified	Unkown	28392923
Nocardia arizonensis	BC	0	unclassified	Unkown	26427857
Nocardia cerradoensis	B	0	unclassified	Clinical case	25568436
Nocardia corynebacteroides	D	0	unclassified	Unkown	(In press)
Nocardia crassostreae	B	0	unclassified	Clinical case	26712447
Nocardia donostiensis	BC	0	unclassified	Unkown	26914251
Nocardia fusca	B	0	unclassified	Clinical case	26038381
Nocardia vulneris	BC	0	unclassified	Clinical case	25015412
Oblitimonas alkaliphila	BC	0	unclassified	Clinical case	28487855
Oceanobacillus senegalensis	F	0	unclassified	Unkown	28280541
Oceanobacillus timonensis	F	0	unclassified	Unkown	28280541
Ochrobactrum oryzae	E	0	unclassified	Unkown	27287730
Olegusella massiliensis	A	1	unclassified	Unkown	27330814
Olsenella congonensis	F	1	Unclassified	Unkown	28831301
Olsenella massiliensis	F	1	unclassified	Unkown	27819657
Olsenella mediterranea	F	1	Unclassified	Unkown	https://doi.org/10.1016/j.humic.2017.05.003.
Olsenella phocaeensis	F	1	unclassified	Unkown	27819657
Olsenella provencensis	F	1	unclassified	Unkown	27819657
Olsenella timonensis	F	1	unclassified	Unkown	27819657
Olsenella urininfantis	A	1	Unclassified	Unkown	https://doi.org/10.1016/j.humic.2016.11.003.
Ornithinibacillus contaminans	E	0	unclassified	Unkown	27819657
Ornithinibacillus massiliensis	F	0	unclassified	Unkown	28702201
Oscillibacter massiliensis	F	1	unclassified	Unkown	27819657
Pacaella massiliensis	F	1	unclassified	Unkown	27819657
Paenibacillus abekawaensis	E	0	unclassified	Unkown	27819657
Paenibacillus anaericanus	E	0	unclassified	Unkown	27819657
Paenibacillus azoreducens	E	0	unclassified	Unkown	27819657
Paenibacillus bouchesdurhonensis	F	0	unclassified	Unkown	27819657
Paenibacillus dakarense	A	0	unclassified	Unkown	(In press)
Paenibacillus faecis	E	0	unclassified	Unkown	26394885
Paenibacillus ihuae	F	0	unclassified	Unkown	27819657
Paenibacillus marasmiensis	F	0	unclassified	Unkown	27819657
Paenibacillus numidis	F	0	unclassified	Unkown	27819657
Paenibacillus odorifer	E	0	unclassified	Unkown	27819657
Paenibacillus phoceensis	F	0	unclassified	Unkown	28116105
Paenibacillus residui	B	0	unclassified	Clinical case	27237546
Paenibacillus rubinfantis	F	0	unclassified	Unkown	27819657
Paenibacillus senegalimassiliensis	F	0	unclassified	Unkown	27819657
Paenibacillus stellifer	E	0	unclassified	Yes	27819657
Paenibacillus tuaregi	F	0	unclassified	Unkown	27819657
Paenibacillus typhae	E	0	unclassified	Unkown	27819657
Paenibacillus xylanilyticus	F	0	unclassified	Unkown	27819657
Pannonibacter phragmitetus	B	0	unclassified	Clinical case	28238846
Pantoea gaviniae	B	0	Unclassified	Clinical	28161294
Pantoea intestinalis	E	0	unclassified	Unkown	26297006
Parabacteroides bouchesdurhonensis	F	1	Unclassified	Unkown	https://doi.org/10.1016/j.nmni.2018.02.004
Parabacteroides faecis	E	1	unclassified	Unkown	27819657
Parabacteroides massiliensis	F	1	unclassified	Unkown	27819657
Parabacteroides timonensis	F	1	unclassified	Unkown	http://dx.doi.org/10.1016/j.humic.2016.10.002
Paraclostridium bifermentans	B	0	unclassified	Clinical case	26015796
Paracoccus sanguinis	BC	0	unclassified	Clinical case	25792366
Paraliobacillus quinghaiensis	E	1	unclassified	Unkown	27819657
Parolsenella catena	CG	1	Unclassified	Unkown	29458507
Pelobacter massiliensis	F	0	unclassified	Unkown	27257487
Peptoanaerobacter stomatis	BC	1	unclassified	Clinical case	26221418
Peptoniphilus catoniae	E	1	unclassified	Unkown	26907921
Peptoniphilus duodeni	F	1	unclassified	Unkown	http://dx.doi.org/10.1016/j.humic.2017.01.002
Peptoniphilus lacydonensis	A	1	Unclassified	Unkown	https://doi.org/10.1016/j.nmni.2018.02.007
Peptoniphilus pacaensis	A	1	unclassified	Unkown	27408739
Peptoniphilus phocaeensis	F	1	unclassified	Unkown	27222719
Peptoniphilus raoultii	A	1	unclassified	Unkown	27408736
Peptoniphilus urinimassiliensis	A	1	unclassified	Unkown	28203376
Peptoniphilus vaginalis	A	1	unclassified	Unkown	27482387
Peptostreptococcus russellii	E	1	unclassified	Unkown	27819657
Petrimonas sulfuriphila	E	1	unclassified	Unkown	27819657
Phascalarctobacterium succinatutens	E	1	unclassified	Unkown	27819657
Phascolarctobacterium faecium	E	1	unclassified	Unkown	27819657
Phocibacillus massiliensis	F	1	unclassified	Unkown	27482388
Phytobacter diazotrophicus	B	0	Unclassified	Clinical	29125457
Phytobacter ursingii	C	0	Unclassified	Clinical	29125457
Planococcus massiliensis	F	0	unclassified	Unkown	27819657
Ponibacter altruii	C	0	Unclassified	Clinical	28725439
Porphyromonas pasteri	BC	1	unclassified	Unkown	25933621
Porphyromonas pogonae	B	1	unclassified	Clinical case	28353460
Prevotella albensis	G	1	2	Unkown	27819657
Prevotella brevis	G	1	2	Unkown	27819657
Prevotella caccae	F	1	unclassified	Unkown	27819657
Prevotella colorans	BC	1	unclassified	Clinical case	27150727
Prevotella ihumae	F	1	unclassified	Unkown	28480042
Prevotella lascolai	A	1	Unclassified	Unkown	29447068
Prevotella phocaeensis	F	1	unclassified	Unkown	28070336
Prevotellamassilia timonensis	F	1	unclassified	Unkown	27819657
Propionibacterium namnetense	BC	0	unclassified	Clinical case	27259292
Provencibacter massiliensis	F	1	unclassified	Unkown	27819657
Pseudoflavonifractor phocaeensis	F	1	unclassified	Unkown	28275431
Pseudomonas boreopolis	E	0	unclassified	Unkown	27819657
Pseudomonas caricapapayae	E	0	unclassified	Unkown	27819657
Pseudomonas gessardii	E	0	unclassified	Unkown	27819657
Pseudomonas huttiensis	B	0	unclassified	Clinical case	26179298
Pseudomonas tolaasii	E	0	unclassified	Unkown	27819657
Pseudonocardia carboxydivorans	B	0	Unclassified	Clinical	28683769
Pygmaiobacter massiliensis	F	0	unclassified	Unkown	28179983
Raoultella terrigena	G	0	unclassified	Unkown	27819657
Raoultibacter massiliensis	F	0	unclassified	Unkown	27819657
Raoultibacter timonensis	F	1	unclassified	Unkown	27819657
Rarimicrobium hominis	BC	1	unclassified	Clinical case	26320053
Rhizobacterium radiobacter	E	0	unclassified	Unkown	27819657
Rhizobium pusense	B	0	unclassified	Clinical case	25669878
Rhodobacter massiliensis	A	0	unclassified	Yes	(In press)
Risungbinella massiliensis	F	1	unclassified	Unkown	27819657
Romboutsia massiliensis	F	1	unclassified	Unkown	27819657
Romboutsia timonensis	F	1	unclassified	Unkown	27819657
Rubeoparvulum massiliense	F	0	unclassified	Unkown	27819657
Rubneribacter badeniensis	CG	1	Unclassified	Unkown	29537365
Ruminococcus albus	G	1	unclassified	Unkown	27819657
Ruminococcus lactaris	G	1	unclassified	Unkown	27819657
Ruminococcus phocaeensis	F	1	unclassified	Unkown	27752323
Rummeliibacillus suwonensis	E	0	unclassified	Unkown	27819657
Rummeliibacilus stabekisii	E	0	unclassified	Unkown	27819657
Ruthenibacterium lactatiformans	E	1	unclassified	Unkown	27154556
Salimicrobium jeotgali	E	0	unclassified	Unkown	27819657
Salinivibrio costicola	E	0	unclassified	Unkown	27819657
Sanguibacter massileinsis	F	1	Unclassified	Unkown	https://doi.org/10.1016/j.nmni.2018.03.002
Sanguibacteroides massiliensis	F	1	unclassified	Unkown	27819657
Sediminibacillus massiliensis	F	0	Unclassified	Unkown	29417358
Selenomonas ruminantium	G	1	unclassified	Unkown	27819657
Sellimonas intestinalis	E	1	unclassified	Unkown	26637816
Senegalia massiliensis	F	1	unclassified	Unkown	27819657
Shewanella carassii	CG	0	Unclassified	Unkown	29205124
Solibacillus silvestris	E	0	unclassified	Unkown	27819657
Sphingobacterium hotanense	B	0	unclassified	Clinical case	28603641
Sphingobacterium lactis	C	0	Unclassified	Clinical	28141505
Sphingomonas anadarae	B	0	unclassified	Clinical case	25851908
Sphingomonas koreensis	B	0	unclassified	Clinical case	25540396
Spiroplasma turonicum	B	1	unclassified	Clinical case	25428150
Sporolactobacillus laevolacticus	E	0	unclassified	Unkown	27819657
Sporosarcina aquimarina	E	0	unclassified	Unkown	27819657
Staphylococcus argenteus	B	0	unclassified	Unkown	25269845
Staphylococcus chromogenes	B	0	Unclassified	Clinical	28706393
Staphylococcus fleurettii	B	0	unclassified	Unkown	27188770
Staphylococcus piscifermentans	B	0	unclassified	Clinical case	25878345
Stenotrophomonas acidaminiphila	E	0	unclassified	Unkown	27819657
Stenotrophomonas africana	A	0	2	Unkown	(In press)
Streptobacillus notomytis	B	0	Unclassified	Clniical	29191371
Streptococcus caprae	B	0	Unclassified	Clinical	28954470
Streptococcus dentapri	B	0	Unclassified	Clniical	28892899
Streptococcus devriesei	B	0	unclassified	Clinical case	28053705
Streptococcus hyointestinalis	B	0	unclassified	Unkown	26960634
Streptococcus minor	B	0	unclassified	Clinical case	27688883
Streptococcus parauberis	B	0	unclassified	Clinical case	27514967
Streptococcus pluranimalium	B	0	unclassified	Clinical case	25437686
Streptococcus timonensis	F	0	unclassified	Unkown	27819657
Streptomyces atratus	B	0	unclassified	Clinical case	26585366
Streptomyces koyangensis	E	0	unclassified	Unkown	27819657
Streptomyces lydicus	D	0	unclassified	Unkown	(In press)
Streptomyces sampsonii	D	0	unclassified	Unkown	(In press)
Streptomyces thermocarboxydus	B	0	unclassified	Clinical case	24462427
Sutterella massiliensis	F	1	unclassified	Unkown	27819657
Sutterella seckii	F	1	Unclassified	Unkown	https://doi.org/10.1016/j.nmni.2018.02.005
Sutturella timonensis	F	1	unclassified	Unkown	http://dx.doi.org/10.1016/j.nmni.2017.02.005
Tatumella saanichensis	BC	0	unclassified	Clinical case	25807976
Terribacillus aidingensis	E	0	unclassified	Unkown	27819657
Terrisporobacter mayombei	E	1	unclassified	Unkown	27819657
Terrisporobacter othiniensis	B	1	unclassified	Clinical case	25744994
Tetragenococcus koreensis	E	0	unclassified	Unkown	27819657
Thermoactinomyces sanguinis	E	0	unclassified	Unkown	27819657
Tidjanibacter massiliensis	F	1	unclassified	Unkown	27819657
Traorella massiliensis	F	1	unclassified	Unkown	28275430
Tsukamurella hominis	C	0	Unclassified	Clniical	29458478
Tsukamurella hongkongensis	BC	0	unclassified	Clinical case	26530900
Tsukamurella ocularis	C	0	Unclassified	Clniical	29458478
Tsukamurella sinensis	BC	0	unclassified	Clinical case	26530900
Urinacoccus massiliensis	A	1	unclassified	Unkown	27668082
Urmitella massiliensis	F	1	unclassified	Unkown	27819657
Urmitella timonensis	F	1	unclassified	Unkown	27819657
Vaginella massiliensis	A	1	unclassified	Unkown	27872749
Vagococcus carniphilus	E	0	unclassified	Unkown	27819657
Vagococcus lutrae	E	0	unclassified	Yes	27819657
Vagococcus penaei	G	0	unclassified	Unkown	27819657
Vagococcus teuberi	E	0	unclassified	Unkown	27819657
Varibaculum massiliense	A	1	unclassified	Unkown	27504187
Varibaculum timonense	F	1	unclassified	Unkown	28480042
Veillonella massiliensis	A	1	Unclassified	Unkown	https://doi.org/10.1016/j.humic.2017.05.002.
Veillonella seminalis	BC	1	unclassified	Clinical case	25052396
Vibrio cidicii	B	0	unclassified	Clinical case	27468862
Vibrio navarrensis	E	0	unclassified	Clinical case	25187632
Virgibacillus dakarensis	F	0	unclassified	Unkown	28280541
Virgibacillus marseillensis	F	0	unclassified	Unkown	28280541
Virgibacillus ndiopensis	F	0	Unclassified	Unkown	29062488
Virgibacillus siamensis	E	0	unclassified	Unkown	27819657
Vitreoscilla massiliensis	F	1	unclassified	Unkown	27819657
Waddlia chondrophila	B	1	Unclassified	Unkown	29145645
Weeksella massiliensis	A	1	unclassified	Unkown	(In press)
Xanthomonas massiliensis	F	1	unclassified	Unkown	http://dx.doi.org/10.1016/j.nmni.2017.01.013
