# Supplementary material for: The contribution of culturomics to the repertoire of isolated human bacterial and archaeal species
Source: Microbiome. 2018 May 24;6:94. doi: 10.1186/s40168-018-0485-5 (PMC5966928; doi:10.1186/s40168-018-0485-5)
Supplement: Supplementary file 2 — This table represents, in sheet 1, the taxonomic classification of the bacterial species according to NCBI taxonomy (https://www.ncbi.nlm.nih.gov/Taxonomy/taxonomyhome.html/) and, in sheet 2, all the species classification according to their phylum and that have not been added yet in NCBI taxonomy database. (XLSX 514 kb) [file 40168_2018_485_MOESM2_ESM.xlsx]

## Sheet: NCBI-taxonomy
Name	Scientific Name	TaxID	TaxCount	TaxRank	Mesh term	TaxSynonyms	TaxLineage	Best Mesh Term	PMID
Acetobacter pasteurianus	Acetobacter pasteurianus	438	1	species		Acetobacter turbidans ATCC9325,Acetobacter acidum-mucosum,Acetobacter agglutinans,Acetobacter alcoholophilus,Acetobacter kutzigianus,Acetobacter lovaniense,Acetobacter mobile,Acetobacter pasteurianus ascendens,Acetobacter pasteurianus orleanensis,Acetobac	cellular organisms, Bacteria, Proteobacteria, Alphaproteobacteria, Rhodospirillales, Acetobacteraceae, Acetobacter	acetobacter	27819657
Achromobacter dolens	Achromobacter dolens	1287738	1	species		Achromobacter genogroup 14	cellular organisms, Bacteria, Proteobacteria, Betaproteobacteria, Burkholderiales, Alcaligenaceae, Achromobacter	achromobacter	25791931
Achromobacter insuavis	Achromobacter insuavis	1287735	1	species		Achromobacter genogroup 2	cellular organisms, Bacteria, Proteobacteria, Betaproteobacteria, Burkholderiales, Alcaligenaceae, Achromobacter	achromobacter	25791931
Acidaminococcus massiliensis	Acidaminococcus massiliensis	1852375	1	species			cellular organisms, Bacteria, Terrabacteria group, Firmicutes, Negativicutes, Acidaminococcales, Acidaminococcaceae, Acidaminococcus	acidaminococcus	28018604
Acidaminococcus timonensis	Acidaminococcus timonensis	1871002	1	species			cellular organisms, Bacteria, Terrabacteria group, Firmicutes, Negativicutes, Acidaminococcales, Acidaminococcaceae, Acidaminococcus	acidaminococcus	27819657
Acidipropionibacterium jensenii	Acidipropionibacterium jensenii	1749	1	species		Propionicibacterium jensenii,Bacterium acidi propionici b,Propionibacterium jensenii,Propionibacterium jensenii var. raffinosaceum,Propionibacterium peterssonii,Propionibacterium raffinosaceum,Propionibacterium technicum,Propionibacterium zeae	cellular organisms, Bacteria, Terrabacteria group, Actinobacteria, Actinobacteria, Propionibacteriales, Propionibacteriaceae, Acidipropionibacterium	propionibacteriaceae	27819657
Acidomonas methanolica	Acidomonas methanolica	437	1	species		Acidimonas methanolica,Acetobacter methanolicus	cellular organisms, Bacteria, Proteobacteria, Alphaproteobacteria, Rhodospirillales, Acetobacteraceae, Acidomonas	acetobacteraceae	26886412
Acidovorax oryzae	Acidovorax oryzae	862720	1	species			cellular organisms, Bacteria, Proteobacteria, Betaproteobacteria, Burkholderiales, Comamonadaceae, Acidovorax	comamonadaceae	25275006
Acinetobacter dijkshoorniae	Acinetobacter dijkshoorniae	1561081	1	species		Acinetobacter sp. LUH-08258,Acinetobacter sp. LUH-09464,Acinetobacter sp. LUH-10297,Acinetobacter sp. LUH-13623,Acinetobacter sp. NB14,Acinetobacter genomosp. NB14	cellular organisms, Bacteria, Proteobacteria, Gammaproteobacteria, Pseudomonadales, Moraxellaceae, Acinetobacter, Acinetobacter calcoaceticus/baumannii complex	acinetobacter	27432448
Acinetobacter seifertii	Acinetobacter seifertii	1530123	1	species			cellular organisms, Bacteria, Proteobacteria, Gammaproteobacteria, Pseudomonadales, Moraxellaceae, Acinetobacter, Acinetobacter calcoaceticus/baumannii complex	acinetobacter	25563912
Acinetobacter variabilis	Acinetobacter variabilis	70346	1	species		'Acinetobacter variabilis,Acinetobacter genomosp. 15,Acinetobacter genomospecies 15,Acinetobacter sp. 'group 15',Acinetobacter sp. 15	cellular organisms, Bacteria, Proteobacteria, Gammaproteobacteria, Pseudomonadales, Moraxellaceae, Acinetobacter	acinetobacter	27819657
Acinetobacter venetianus	Acinetobacter venetianus	52133	1	species			cellular organisms, Bacteria, Proteobacteria, Gammaproteobacteria, Pseudomonadales, Moraxellaceae, Acinetobacter	acinetobacter	27139605
Actinomyces haliotis	Actinomyces haliotis	1280843	1	species			cellular organisms, Bacteria, Terrabacteria group, Actinobacteria, Actinobacteria, Actinomycetales, Actinomycetaceae, Actinomyces		28647397
Actinomyces johnsonii	Actinomyces johnsonii	544581	1	species		Actinomyces naeslundii genospecies WVA 963	cellular organisms, Bacteria, Terrabacteria group, Actinobacteria, Actinobacteria, Actinomycetales, Actinomycetaceae, Actinomyces	actinomyces	27819657
Actinomyces provencensis	Actinomyces provencensis	1720198	1	species		'Actinomyces provencensis'	cellular organisms, Bacteria, Terrabacteria group, Actinobacteria, Actinobacteria, Actinomycetales, Actinomycetaceae, Actinomyces	actinomyces	27819657
Actinomyces urinae	Actinomyces urinae	1689268	1	species			cellular organisms, Bacteria, Terrabacteria group, Actinobacteria, Actinobacteria, Actinomycetales, Actinomycetaceae, Actinomyces	actinomyces	27358739
Actinotignum schaalii	Actinotignum schaalii	59505	1	species		Actinomyces schaalii,Actinobaculum schaalii	cellular organisms, Bacteria, Terrabacteria group, Actinobacteria, Actinobacteria, Actinomycetales, Actinomycetaceae, Actinotignum	actinomycetaceae	24518637
Actinotignum timonense	Actinotignum timonense	1870995	1	species			cellular organisms, Bacteria, Terrabacteria group, Actinobacteria, Actinobacteria, Actinomycetales, Actinomycetaceae, Actinotignum	actinomycetaceae	28203375
Aeromonas enterica	Aeromonas enterica	1917145	1	species			cellular organisms, Bacteria, Proteobacteria, Gammaproteobacteria, Aeromonadales, Aeromonadaceae, Aeromonas		28050251
Aeromonas intestinalis	Aeromonas intestinalis	1917144	1	species			cellular organisms; Bacteria; Proteobacteria; Gammaproteobacteria; Aeromonadales; Aeromonadaceae; Aeromonas		28050251
Agrococcus casei	Agrococcus casei	343512	1	species			cellular organisms, Bacteria, Terrabacteria group, Actinobacteria, Actinobacteria, Micrococcales, Microbacteriaceae, Agrococcus	actinobacteria	27819657
Agromyces soli	Agromyces soli	659012	1	species			cellular organisms, Bacteria, Terrabacteria group, Actinobacteria, Actinobacteria, Micrococcales, Microbacteriaceae, Agromyces	actinobacteria	24403303
Alistipes inops	Alistipes inops	1501391	1	species			cellular organisms, Bacteria, FCB group, Bacteroidetes/Chlorobi group, Bacteroidetes, Bacteroidia, Bacteroidales, Rikenellaceae, Alistipes	bacteroidetes	26377180
Alkalibacillus halophilus	Alkalibacillus halophilus	368977	1	species			cellular organisms, Bacteria, Terrabacteria group, Firmicutes, Bacilli, Bacillales, Bacillaceae, Alkalibacillus	bacillaceae	27819657
Allisonella histaminiformans	Allisonella histaminiformans	209880	1	species			cellular organisms, Bacteria, Terrabacteria group, Firmicutes, Negativicutes, Veillonellales, Veillonellaceae, Allisonella	veillonellaceae	27819657
Anaerococcus degenerii	Anaerococcus degenerii	361500	1	species			cellular organisms, Bacteria, Terrabacteria group, Firmicutes, Tissierellia, Tissierellales, Peptoniphilaceae, Anaerococcus	firmicutes	25680238
Anaerococcus mediterraneensis	Anaerococcus mediterraneensis	1870984	1	species		'Anaerococcus mediterraneensis'	cellular organisms, Bacteria, Terrabacteria group, Firmicutes, Tissierellia, Tissierellales, Peptoniphilaceae, Anaerococcus	firmicutes	http://dx.doi.org/10.1016/j.nmni.2017.02.007
Anaerococcus nagyae	Anaerococcus nagyae	1755241	1	species			cellular organisms, Bacteria, Terrabacteria group, Firmicutes, Tissierellia, Tissierellales, Peptoniphilaceae, Anaerococcus	firmicutes	26639871
Anaeromassilibacillus senegalensis	Anaeromassilibacillus senegalensis	1673717	1	species			cellular organisms, Bacteria, Terrabacteria group, Firmicutes, Clostridia, Clostridiales, Ruminococcaceae, Anaeromassilibacillus	clostridiales	27819657
Anaerotruncus rubiinfantis	Anaerotruncus rubiinfantis	1720200	1	species		'Anaerotruncus rubiinfantis'	cellular organisms, Bacteria, Terrabacteria group, Firmicutes, Clostridia, Clostridiales, Ruminococcaceae, Anaerotruncus	clostridiales	http://dx.doi.org/10.1016/j.nmni.2017.02.004
Angelakisella massiliensis	Angelakisella massiliensis	1871018	1	species			cellular organisms, Bacteria, Terrabacteria group, Firmicutes, Clostridia, Clostridiales, Ruminococcaceae, Angelakisella	clostridiales	28203377
Aquamicrobium lusatiense	Aquamicrobium lusatiense	89772	1	species		Defluvibacter lusatiae,Defluvibacter lusatiensis	cellular organisms, Bacteria, Proteobacteria, Alphaproteobacteria, Rhizobiales, Phyllobacteriaceae, Aquamicrobium	phyllobacteriaceae	27819657
Arachnia propionica	Pseudopropionibacterium propionicum	1750	1	species		Propionicibacterium propionicum,Propionicibacterium propionicus,Actinomyces propionicus,Arachnia propionica,Propionibacterium propionicum,Propionibacterium propionicus	cellular organisms, Bacteria, Terrabacteria group, Actinobacteria, Actinobacteria, Propionibacteriales, Propionibacteriaceae, Pseudopropionibacterium	propionibacteriaceae	25129856
Arcanobacterium urinimassiliense	Arcanobacterium urinimassiliense	1871014	1	species			cellular organisms; Bacteria; Terrabacteria group; Actinobacteria; Actinobacteria; Actinomycetales; Actinomycetaceae; Arcanobacterium		28480045
Arcobacter thereius	Arcobacter thereius	544718	1	species			cellular organisms, Bacteria, Proteobacteria, delta/epsilon subdivisions, Epsilonproteobacteria, Campylobacterales, Campylobacteraceae, Arcobacter		28671965
Arthrobacter agilis	Arthrobacter agilis	37921	1	species		Micrococcus agilis	cellular organisms, Bacteria, Terrabacteria group, Actinobacteria, Actinobacteria, Micrococcales, Micrococcaceae, Arthrobacter	arthrobacter	27819657
Arthrobacter koreensis	Arthrobacter koreensis	199136	1	species			cellular organisms, Bacteria, Terrabacteria group, Actinobacteria, Actinobacteria, Micrococcales, Micrococcaceae, Arthrobacter	arthrobacter	27819657
Arthrobacter nicotianae	Glutamicibacter nicotianae	37929	1	species		Arthrobacter nicotianiae,Arthrobacter nicotianae,Brevibacterium liquefaciens,Corynebacterium liquefaciens	cellular organisms, Bacteria, Terrabacteria group, Actinobacteria, Actinobacteria, Micrococcales, Micrococcaceae, Glutamicibacter	micrococcaceae	28859350
Atlantibacter hermannii	Atlantibacter hermannii	565	1	species		CDC Enteric Group 11,Enterobacter hermanii,Escherichia hermannii	cellular organisms, Bacteria, Proteobacteria, Gammaproteobacteria, Enterobacterales, Enterobacteriaceae, Atlantibacter	enterobacteriaceae	27090787
Atopobium deltae	Atopobium deltae	1393034	1	species			cellular organisms, Bacteria, Terrabacteria group, Actinobacteria, Coriobacteriia, Coriobacteriales, Atopobiaceae, Atopobium	actinobacteria	24944340
Bacillus altitudinis	Bacillus altitudinis	293387	1	species			cellular organisms, Bacteria, Terrabacteria group, Firmicutes, Bacilli, Bacillales, Bacillaceae, Bacillus, Bacillus altitudinis complex	bacillus	27819657
Bacillus andreesenii	Bacillus andreesenii	1325932	1	species			cellular organisms, Bacteria, Terrabacteria group, Firmicutes, Bacilli, Bacillales, Bacillaceae, Bacillus	bacillus	27819657
Bacillus baekryungensis	Bacillus baekryungensis	208200	1	species		'Bacillus baekryungensis'	cellular organisms, Bacteria, Terrabacteria group, Firmicutes, Bacilli, Bacillales, Bacillaceae, Bacillus	bacillus	27819657
Bacillus caccae	Bacillus caccae	1936060	1	species			cellular organisms; Bacteria; Terrabacteria group; Firmicutes; Bacilli; Bacillales; Bacillaceae; Bacillus		28702201
Bacillus dakarensis	Bacillus dakarensis	1926278	1	species		'Bacillus dakarensis'	cellular organisms, Bacteria, Terrabacteria group, Firmicutes, Bacilli, Bacillales, Bacillaceae, Bacillus	bacillus	28280541
Bacillus marasmi	Bacillus marasmi	1926279	1	species		'Bacillus marasmi'	cellular organisms, Bacteria, Terrabacteria group, Firmicutes, Bacilli, Bacillales, Bacillaceae, Bacillus	bacillus	http://dx.doi.org/10.1016/j.nmni.2017.02.004
Bacillus massiliogabonensis	Bacillus massiliogabonensis	1871011	1	species			cellular organisms, Bacteria, Terrabacteria group, Firmicutes, Bacilli, Bacillales, Bacillaceae, Bacillus	bacillus	27819657
Bacillus mediterraneensis	Bacillus mediterraneensis	1805474	1	species		Bacillus massilionigeriensis	cellular organisms, Bacteria, Terrabacteria group, Firmicutes, Bacilli, Bacillales, Bacillaceae, Bacillus	bacillus	27819657
Bacillus methylotrophicus	Bacillus velezensis	492670	1	species		Bacillus velesensis,Bacillus amyloliquefaciens subsp. plantarum,Bacillus methylotrophicus,Bacillus methylotrophicus subsp. plantarum,Bacillus oryzicola	cellular organisms, Bacteria, Terrabacteria group, Firmicutes, Bacilli, Bacillales, Bacillaceae, Bacillus, Bacillus subtilis group, Bacillus amyloliquefaciens group	bacillus	27819657
Bacillus pakistanensis	Bacillus pakistanensis	992288	1	species			cellular organisms, Bacteria, Terrabacteria group, Firmicutes, Bacilli, Bacillales, Bacillaceae, Bacillus	bacillus	27819657
Bacillus pichinotyi	Bacillus pichinotyi	209462	1	species		'Bacillus pichinotyi'	cellular organisms, Bacteria, Terrabacteria group, Firmicutes, Bacilli, Bacillales, Bacillaceae, Bacillus	bacillus	27819657
Bacillus sinesaloumensis	Bacillus sinesaloumensis	1926280	1	species		'Bacillus sinesaloumensis'	cellular organisms, Bacteria, Terrabacteria group, Firmicutes, Bacilli, Bacillales, Bacillaceae, Bacillus	bacillus	28280541
Bacillus soli	Bacillus soli	220688	1	species			cellular organisms, Bacteria, Terrabacteria group, Firmicutes, Bacilli, Bacillales, Bacillaceae, Bacillus	bacillus	27819657
Bacillus subterraneus	Bacillus subterraneus	285983	1	species			cellular organisms, Bacteria, Terrabacteria group, Firmicutes, Bacilli, Bacillales, Bacillaceae, Bacillus	bacillus	27819657
Bacillus testis	Bacillus testis	1622072	1	species			cellular organisms, Bacteria, Terrabacteria group, Firmicutes, Bacilli, Bacillales, Bacillaceae, Bacillus	bacillus	27819657
Bacteroides hypermegas	Megamonas hypermegale	158847	1	species		Bacteroides hypermegas,Megamonas hypermegas,Sphaerophorus hypermegas	cellular organisms, Bacteria, Terrabacteria group, Firmicutes, Negativicutes, Selenomonadales, Selenomonadaceae, Megamonas	veillonellaceae	27819657
Bacteroides koreensis	Bacteroides koreensis	1912896	1	species			cellular organisms, Bacteria, FCB group, Bacteroidetes/Chlorobi group, Bacteroidetes, Bacteroidia, Bacteroidales, Bacteroidaceae, Bacteroides		28945536
Bacteroides kribbi	Bacteroides kribbi	1912894	1	species			cellular organisms, Bacteria, FCB group, Bacteroidetes/Chlorobi group, Bacteroidetes, Bacteroidia, Bacteroidales, Bacteroidaceae, Bacteroides		28945536
Bacteroides mediterraneensis	Bacteroides mediterraneensis	1841856	1	species			cellular organisms, Bacteria, FCB group, Bacteroidetes/Chlorobi group, Bacteroidetes, Bacteroidia, Bacteroidales, Bacteroidaceae, Bacteroides	bacteroides	27408743
Bacteroides neonati	Bacteroides neonati	1347393	1	species		Massalia tahitiensis	cellular organisms, Bacteria, FCB group, Bacteroidetes/Chlorobi group, Bacteroidetes, Bacteroidia, Bacteroidales, Bacteroidaceae, Bacteroides	bacteroides	27819657
Bacteroides ochraceus	Capnocytophaga ochracea	1018	1	species			cellular organisms, Bacteria, FCB group, Bacteroidetes/Chlorobi group, Bacteroidetes, Flavobacteriia, Flavobacteriales, Flavobacteriaceae, Capnocytophaga		29181783
Bacteroides xylanolyticus	Bacteroides xylanolyticus	384636	1	species			cellular organisms, Bacteria, FCB group, Bacteroidetes/Chlorobi group, Bacteroidetes, Bacteroidia, Bacteroidales, Bacteroidaceae, Bacteroides	bacteroides	27819657
Bariatricus massiliensis	Bariatricus massiliensis	1745713	1	species			cellular organisms, Bacteria, Terrabacteria group, Firmicutes, Clostridia, Clostridiales, Lachnospiraceae, Bariatricus	clostridiales	27819657
Bartonella ancashensis	Bartonella ancashensis	1318743	1	species		Candidatus Bartonella ancashi	cellular organisms, Bacteria, Proteobacteria, Alphaproteobacteria, Rhizobiales, Bartonellaceae, Bartonella	bartonella	26296673
Beduinibacter massiliensis	Beduini massiliensis	1585974	1	species			cellular organisms, Bacteria, Terrabacteria group, Firmicutes, Clostridia, Clostridiales, Clostridiaceae, Beduini	clostridiales	27819657
Bergeyella cardium	Bergeyella cardium	1585976	1	species			cellular organisms, Bacteria, FCB group, Bacteroidetes/Chlorobi group, Bacteroidetes, Flavobacteriia, Flavobacteriales, Flavobacteriaceae, Bergeyella	flavobacteriaceae	25544000
Bibersteinia trehalosi	Bibersteinia trehalosi	47735	1	species		Pasteurella haemolytica biovar T,Pasteurella trehalosi	cellular organisms, Bacteria, Proteobacteria, Gammaproteobacteria, Pasteurellales, Pasteurellaceae, Bibersteinia	pasteurellaceae	24510449
Bifidobacterium coryneforme	Bifidobacterium coryneforme	1687	1	species			cellular organisms, Bacteria, Terrabacteria group, Actinobacteria, Actinobacteria, Bifidobacteriales, Bifidobacteriaceae, Bifidobacterium	bifidobacterium	27819657
Bifidobacterium faecale	Bifidobacterium faecale	1454229	1	species			cellular organisms, Bacteria, Terrabacteria group, Actinobacteria, Actinobacteria, Bifidobacteriales, Bifidobacteriaceae, Bifidobacterium	bifidobacterium	24944342
Bifidobacterium ruminantium	Bifidobacterium ruminantium	78346	1	species		Bifidobacterium ruminatorum	cellular organisms, Bacteria, Terrabacteria group, Actinobacteria, Actinobacteria, Bifidobacteriales, Bifidobacteriaceae, Bifidobacterium	bifidobacterium	26921694
Bifidobacterium saeculare	Bifidobacterium saeculare	78257	1	species			cellular organisms, Bacteria, Terrabacteria group, Actinobacteria, Actinobacteria, Bifidobacteriales, Bifidobacteriaceae, Bifidobacterium	bifidobacterium	27819657
Bittarella massiliensis	Bittarella massiliensis	1720313	1	species			cellular organisms, Bacteria, Terrabacteria group, Firmicutes, Clostridia, Clostridiales, Ruminococcaceae, Bittarella	clostridiales	27819657
Blautia hominis	Blautia hominis	2025493	1	species			cellular organisms, Bacteria, Terrabacteria group, Firmicutes, Clostridia, Clostridiales, Lachnospiraceae, Blautia		29458493
Blautia marasmi	Blautia marasmi	1917868	1	species		'Blautia marasmi'	cellular organisms, Bacteria, Terrabacteria group, Firmicutes, Clostridia, Clostridiales, Lachnospiraceae, Blautia	clostridiales	http://dx.doi.org/10.1016/j.nmni.2017.02.004
Blautia massiliensis	Blautia massiliensis	1737424	1	species			cellular organisms, Bacteria, Terrabacteria group, Firmicutes, Clostridia, Clostridiales, Lachnospiraceae, Blautia	clostridiales	27819657
Blautia provencensi	Blautia provencensis	1936059	1	species			cellular organisms; Bacteria; Terrabacteria group; Firmicutes; Clostridia; Clostridiales; Lachnospiraceae; Blautia		28702201
Blautia stercoris	Blautia stercoris	871664	1	species			cellular organisms, Bacteria, Terrabacteria group, Firmicutes, Clostridia, Clostridiales, Lachnospiraceae, Blautia	clostridiales	27819657
Bordetella bronchialis	Bordetella bronchialis	463025	1	species		Bordetella genogroup 3,Bordetella genomosp. 3	cellular organisms, Bacteria, Proteobacteria, Betaproteobacteria, Burkholderiales, Alcaligenaceae, Bordetella	bordetella	26220296
Bordetella flabilis	Bordetella flabilis	463014	1	species			cellular organisms, Bacteria, Proteobacteria, Betaproteobacteria, Burkholderiales, Alcaligenaceae, Bordetella	bordetella	26220297
Bordetella sputigena	Bordetella sputigena	1416810	1	species		Bordetella genomogroup 14,Bordetella genomosp. 14	cellular organisms, Bacteria, Proteobacteria, Betaproteobacteria, Burkholderiales, Alcaligenaceae, Bordetella	bordetella	26220298
Borrelia bissettiae	Borreliella bissettii	64897	1	species		'Borrelia bissettiae',Borrelia bissettii	cellular organisms, Bacteria, Spirochaetes, Spirochaetia, Spirochaetales, Borreliaceae, Borreliella	borrelia burgdorferi group	26846867
Borrelia mayonii	Borrelia mayonii	1674146	1	species		'Borreliella mayonii',Candidatus Borrelia mayonii	cellular organisms, Bacteria, Spirochaetes, Spirochaetia, Spirochaetales, Borreliaceae, Borreliella	borrelia burgdorferi group	27558626
Borreliella burgdorferi	Borreliella burgdorferi	139	1	species	borrelia burgdorferi	Borrelia burgdorferi sensu stricto,Lyme disease spirochete,Borrelia burdorferi,Borrelia burgdorffragment	cellular organisms, Bacteria, Spirochaetes, Spirochaetia, Spirochaetales, Borreliaceae, Borreliella		27125686
Borreliella garinii	Borreliella garinii	29519	1	species			cellular organisms, Bacteria, Spirochaetes, Spirochaetia, Spirochaetales, Borreliaceae, Borreliella		27161773
Bosea thiooxidans	Bosea thiooxidans	53254	1	species			cellular organisms, Bacteria, Proteobacteria, Alphaproteobacteria, Rhizobiales, Bradyrhizobiaceae, Bosea		28925927
Brassicibacter mesophilus	Brassicibacter mesophilus	745119	1	species			cellular organisms, Bacteria, Terrabacteria group, Firmicutes, Clostridia, Clostridiales, Clostridiaceae, Brassicibacter	clostridiales	27819657
Brevibacillus choshinensis	Brevibacillus choshinensis	54911	1	species		Brevibacillus chosinensis,Bacillus choshinensis	cellular organisms, Bacteria, Terrabacteria group, Firmicutes, Bacilli, Bacillales, Paenibacillaceae, Brevibacillus	brevibacillus	27819657
Brucella neotomae	Brucella neotomae	29460	1	species			cellular organisms, Bacteria, Proteobacteria, Alphaproteobacteria, Rhizobiales, Brucellaceae, Brucella		29254496
Burkholderia concitans	Burkholderia concitans	1777133	1	species			cellular organisms, Bacteria, Proteobacteria, Betaproteobacteria, Burkholderiales, Burkholderiaceae, Burkholderia	burkholderia	27375597
Burkholderia ginsengisoli	Paraburkholderia ginsengisoli	311231	1	species		Burkholderia koreensis,Burkholderia ginsengisoli	cellular organisms, Bacteria, Proteobacteria, Betaproteobacteria, Burkholderiales, Burkholderiaceae, Paraburkholderia	burkholderiaceae	26912763
Burkholderia singularis	Burkholderia singularis	1503053	1	species			cellular organisms, Bacteria, Proteobacteria, Betaproteobacteria, Burkholderiales, Burkholderiaceae, Burkholderia, pseudomallei group		28932212
Burkholderia stagnalis	Burkholderia stagnalis	1503054	1	species			cellular organisms, Bacteria, Proteobacteria, Betaproteobacteria, Burkholderiales, Burkholderiaceae, Burkholderia, Burkholderia cepacia complex	burkholderia cepacia complex	25872960
Burkholderia turbans	Burkholderia turbans	1777134	1	species			cellular organisms, Bacteria, Proteobacteria, Betaproteobacteria, Burkholderiales, Burkholderiaceae, Burkholderia	burkholderia	27375597
Butyricicoccus faecihominis	Butyricicoccus faecihominis	1712515	1	species			cellular organisms, Bacteria, Terrabacteria group, Firmicutes, Clostridia, Clostridiales, Clostridiaceae, Butyricicoccus	clostridiales	27819657
Carnobacterium mobile	Carnobacterium mobile	2750	1	species		Carnibacterium mobile	cellular organisms, Bacteria, Terrabacteria group, Firmicutes, Bacilli, Lactobacillales, Carnobacteriaceae, Carnobacterium	carnobacterium	27819657
Cellulomonas flavigena	Cellulomonas flavigena	1711	1	species		Cellulosimonas flavigena,Aplanobacter flavigenum,Bacillus flavigena,Bacterium flavigena,Empedobacter flavigena,Pseudobacterium flavigenum	cellular organisms, Bacteria, Terrabacteria group, Actinobacteria, Actinobacteria, Micrococcales, Cellulomonadaceae, Cellulomonas	cellulomonas	27819657
Christensenella massiliensis	Christensenella massiliensis	1805714	1	species			cellular organisms, Bacteria, Terrabacteria group, Firmicutes, Clostridia, Clostridiales, Christensenellaceae, Christensenella	clostridiales	27819657
Christensenella timonensis	Christensenella timonensis	1816678	1	species			cellular organisms, Bacteria, Terrabacteria group, Firmicutes, Clostridia, Clostridiales, Christensenellaceae, Christensenella	clostridiales	27819657
Chromobacterium aquaticum	Chromobacterium aquaticum	467180	1	species		Chromobacterium aquaticus	cellular organisms, Bacteria, Proteobacteria, Betaproteobacteria, Neisseriales, Chromobacteriaceae, Chromobacterium group, Chromobacterium	chromobacterium	27344541
Chryseobacterium taklimakanense	Chryseobacterium taklimakanense	536441	1	species		212 group,Planobacterium taklimakanense	cellular organisms, Bacteria, FCB group, Bacteroidetes/Chlorobi group, Bacteroidetes, Flavobacteriia, Flavobacteriales, Flavobacteriaceae, Chryseobacterium	chryseobacterium	27819657
Citrobacter europaeus	Citrobacter europaeus	1914243	1	species		'Citrobacter europaeus'	cellular organisms, Bacteria, Proteobacteria, Gammaproteobacteria, Enterobacterales, Enterobacteriaceae, Citrobacter	citrobacter	27902229
Citrobacter intermedius	Citrobacter intermedius	66695	1	species		Citrobacter intermedium,Escherichia intermedia	cellular organisms, Bacteria, Proteobacteria, Gammaproteobacteria, Enterobacterales, Enterobacteriaceae, Citrobacter	citrobacter	27819657
Cloacibacillus porcorum	Cloacibacillus porcorum	1197717	1	species			cellular organisms, Bacteria, Synergistetes, Synergistia, Synergistales, Synergistaceae, Cloacibacillus	bacteria	27819657
Clostridium acetobutylicum	Clostridium acetobutylicum	1488	1	species	clostridium acetobutylicum	Clostridium acetobutyricum,Clostridium acetonobutylicum,Granulobacter pectinovorum	cellular organisms, Bacteria, Terrabacteria group, Firmicutes, Clostridia, Clostridiales, Clostridiaceae, Clostridium	clostridium acetobutylicum	27819657
Clostridium amazonense	Clostridium amazonense	1648214	1	species		Clostridium edenense	cellular organisms, Bacteria, Terrabacteria group, Firmicutes, Clostridia, Clostridiales, Clostridiaceae, Clostridium	clostridium	26123611
Clostridium barkeri	Eubacterium barkeri	1528	1	species		Clostridium barkeri	cellular organisms, Bacteria, Terrabacteria group, Firmicutes, Clostridia, Clostridiales, Eubacteriaceae, Eubacterium	eubacterium	27819657
Clostridium carboxidivorans	Clostridium carboxidivorans	217159	1	species			cellular organisms, Bacteria, Terrabacteria group, Firmicutes, Clostridia, Clostridiales, Clostridiaceae, Clostridium	clostridium	27819657
Clostridium cellobioparum	[Clostridium] cellobioparum	29355	1	species		Clostridium cellobioparum,Clostridium cellobioparus	cellular organisms, Bacteria, Terrabacteria group, Firmicutes, Clostridia, Clostridiales, Ruminococcaceae, Ruminiclostridium	clostridiales	27819657
Clostridium culturomicum	Clostridium culturomicum	1964382	1	species			cellular organisms; Bacteria; Terrabacteria group; Firmicutes; Clostridia; Clostridiales; Clostridiaceae; Clostridium		28702201
Clostridium hydrogeniformans	Clostridium hydrogeniformans	349933	1	species			cellular organisms, Bacteria, Terrabacteria group, Firmicutes, Clostridia, Clostridiales, Clostridiaceae, Clostridium	clostridium	28232120
Clostridium lactatifermentans	[Clostridium] lactatifermentans	160404	1	species		Clostridium lactatifermentans,Clostridium lactifermentum	cellular organisms, Bacteria, Terrabacteria group, Firmicutes, Clostridia, Clostridiales, Lachnospiraceae, Tyzzerella	clostridiales	27819657
Clostridium massilidielmoense	Clostridium massiliodielmoense	1776385	1	species			cellular organisms, Bacteria, Terrabacteria group, Firmicutes, Clostridia, Clostridiales, Clostridiaceae, Clostridium	clostridium	27819657
Clostridium punense	Clostridium punense	1054297	1	species			cellular organisms, Bacteria, Terrabacteria group, Firmicutes, Clostridia, Clostridiales, Clostridiaceae, Clostridium	clostridium	26419229
Clostridium sardiniense	Clostridium sardiniense	29369	1	species		Clostridium absonum,Clostridium sardiniensis	cellular organisms, Bacteria, Terrabacteria group, Firmicutes, Clostridia, Clostridiales, Clostridiaceae, Clostridium	clostridium	27819657
Clostridium sordelli	Paeniclostridium sordellii	1505	1	species		[Clostridium] sordellii,Bacillus oedematis sporogenes,Bacillus sordelli,Clostridium sordellii	cellular organisms, Bacteria, Terrabacteria group, Firmicutes, Clostridia, Clostridiales, Peptostreptococcaceae, Paeniclostridium	clostridiales	15127359
Clostridium sporosphaeroides	[Clostridium] sporosphaeroides	1549	1	species		Clostridium sporosphaeroides	cellular organisms, Bacteria, Terrabacteria group, Firmicutes, Clostridia, Clostridiales, Ruminococcaceae, Ruminiclostridium	clostridiales	27819657
Clostridium tyrobutyricum	Clostridium tyrobutyricum	1519	1	species	clostridium tyrobutyricum		cellular organisms, Bacteria, Terrabacteria group, Firmicutes, Clostridia, Clostridiales, Clostridiaceae, Clostridium	clostridium tyrobutyricum	27819657
Clostridium vulturis	Clostridium vulturis	1157312	1	species		Clostridium sp. YMB57	cellular organisms, Bacteria, Terrabacteria group, Firmicutes, Clostridia, Clostridiales, Clostridiaceae, Clostridium	clostridium	26123611
Collinsella ihuae	Collinsella ihuae	1720204	1	species		Collinsella sp. GD7	cellular organisms, Bacteria, Terrabacteria group, Actinobacteria, Coriobacteriia, Coriobacteriales, Coriobacteriaceae, Collinsella	actinobacteria	28224039
Congobacterium massiliense	Congobacterium massiliense	1907655	1	species		Mogibacterium sp. Marseille-P3295T	cellular organisms, Bacteria, Terrabacteria group, Firmicutes, Clostridia, Clostridiales, Clostridiales incertae sedis, Clostridiales Family XIII. Incertae Sedis, Congobacterium	clostridiales	28050249
Coprobacter secundus	Coprobacter secundus	1501392	1	species			cellular organisms, Bacteria, FCB group, Bacteroidetes/Chlorobi group, Bacteroidetes, Bacteroidia, Bacteroidales, Porphyromonadaceae, Coprobacter	bacteroidetes	26377180
Coprococcus eutactus	Coprococcus eutactus	33043	1	species			cellular organisms, Bacteria, Terrabacteria group, Firmicutes, Clostridia, Clostridiales, Lachnospiraceae, Coprococcus	clostridiales	27819657
Corynebacterium bouchesdurhonense	Corynebacterium bouchesdurhonense	1720192	1	species		'Corynebacterium bouchesdurhonense'	cellular organisms, Bacteria, Terrabacteria group, Actinobacteria, Actinobacteria, Corynebacteriales, Corynebacteriaceae, Corynebacterium	corynebacterium	http://dx.doi.org/10.1016/j.nmni.2017.01.013
Corynebacterium doosanense	Corynebacterium doosanense	1121358	1	species			cellular organisms, Bacteria, Terrabacteria group, Actinobacteria, Actinobacteria, Corynebacteriales, Corynebacteriaceae, Corynebacterium	corynebacterium	27819657
Corynebacterium flavescens	Corynebacterium flavescens	28028	1	species		Corynebacterium flavum,Microbacterium flavum <not Microbacterium flavum Kageyama et al. 2008>,Mycobacterium flavum	cellular organisms, Bacteria, Terrabacteria group, Actinobacteria, Actinobacteria, Corynebacteriales, Corynebacteriaceae, Corynebacterium	corynebacterium	27819657
Corynebacterium gottingense	Corynebacterium gottingense	2041036	1	species			cellular organisms, Bacteria, Terrabacteria group, Actinobacteria, Actinobacteria, Corynebacteriales, Corynebacteriaceae, Corynebacterium		2041036
Corynebacterium lowii	Corynebacterium lowii	1544413	1	species			cellular organisms, Bacteria, Terrabacteria group, Actinobacteria, Actinobacteria, Corynebacteriales, Corynebacteriaceae, Corynebacterium	corynebacterium	27045762
Corynebacterium magusii		1716	1	species			cellular organisms; Bacteria; Terrabacteria group; Actinobacteria; Actinobacteria; Corynebacteriales; Corynebacteriaceae		28859350
Corynebacterium oculi	Corynebacterium oculi	1544416	1	species		Corynebacterium sp. NML 13207	cellular organisms, Bacteria, Terrabacteria group, Actinobacteria, Actinobacteria, Corynebacteriales, Corynebacteriaceae, Corynebacterium	corynebacterium	27045762
Corynebacterium phoceense	Corynebacterium phoceense	1686286	1	species		Corynebacterium phoceensis	cellular organisms, Bacteria, Terrabacteria group, Actinobacteria, Actinobacteria, Corynebacteriales, Corynebacteriaceae, Corynebacterium	corynebacterium	27766158
Corynebacterium provencense	Corynebacterium provencense	1737425	1	species		Corynebacterium provencensis,'Corynebacterium provencense'	cellular organisms, Bacteria, Terrabacteria group, Actinobacteria, Actinobacteria, Corynebacteriales, Corynebacteriaceae, Corynebacterium	corynebacterium	27819657
Corynebacterium urinapleomorphum	Corynebacterium urinapleomorphum	1852380	1	species			cellular organisms, Bacteria, Terrabacteria group, Actinobacteria, Actinobacteria, Corynebacteriales, Corynebacteriaceae, Corynebacterium	corynebacterium	27872750
Culturomica massiliensis	Culturomica massiliensis	1841857	1	species			cellular organisms, Bacteria, FCB group, Bacteroidetes/Chlorobi group, Bacteroidetes, Bacteroidia, Bacteroidales, Odoribacteraceae, Culturomica	bacteroidetes	27819657
Cutibacterium acnes	Cutibacterium acnes	1747	1	species		Propionicibacterium acnes,Bacillus acnes,Corynebacterium acnes	cellular organisms, Bacteria, Terrabacteria group, Actinobacteria, Actinobacteria, Propionibacteriales, Propionibacteriaceae, Cutibacterium	propionibacteriaceae	28218305
Cutibacterium granulosum	Cutibacterium granulosum	33011	1	species		Propionicibacterium granulosum,Bacille granuleux,Corynebacterium granulosum,Propionibacterium granulosum	cellular organisms, Bacteria, Terrabacteria group, Actinobacteria, Actinobacteria, Propionibacteriales, Propionibacteriaceae, Cutibacterium	propionibacteriaceae	26665321
Dakarella massiliensis	Dakarella massiliensis	1506471	1	species			cellular organisms; Bacteria; Proteobacteria; Betaproteobacteria; Burkholderiales; Sutterellaceae; Dakarella		28603641
Deferribacter desulfuricans	Deferribacter desulfuricans	197162	1	species			cellular organisms, Bacteria, Deferribacteres, Deferribacteres, Deferribacterales, Deferribacteraceae, Deferribacter	bacteria	24486169
Dermabacter vaginalis	Dermabacter vaginalis	1630135	1	species		Dermabacter sp. AD1_86	cellular organisms, Bacteria, Terrabacteria group, Actinobacteria, Actinobacteria, Micrococcales, Dermabacteraceae, Dermabacter	actinobacteria	26867728
Dermacoccus barathri	Dermacoccus barathri	322601	1	species			cellular organisms, Bacteria, Terrabacteria group, Actinobacteria, Actinobacteria, Micrococcales, Dermacoccaceae, Dermacoccus	actinobacteria	27819657
Desnuesiella massiliensis	Desnuesiella massiliensis	1650662	1	species		Desnusiella massiliensis	cellular organisms, Bacteria, Terrabacteria group, Firmicutes, Clostridia, Clostridiales, Clostridiaceae, Desnuesiella	clostridiales	27819657
Desulfotomaculum guttoideum	[Desulfotomaculum] guttoideum	58134	1	species		Desulfotomaculum guttoideum,Lachnoclostridium guttoideum	cellular organisms, Bacteria, Terrabacteria group, Firmicutes, Clostridia, Clostridiales, Lachnospiraceae, Lachnoclostridium	clostridiales	28859350
Desulfovibrio legallii	Desulfovibrio legallii	571438	1	species		Desulfovibrio legallis	cellular organisms, Bacteria, Proteobacteria, delta/epsilon subdivisions, Deltaproteobacteria, Desulfovibrionales, Desulfovibrionaceae, Desulfovibrio	desulfovibrio	24850351
Diaminobutyricimonas massiliensis	Diaminobutyricimonas massiliensis	1347367	1	species		Labedella massiliensis,'Diaminobutyricimonas massiliensis'	cellular organisms, Bacteria, Terrabacteria group, Actinobacteria, Actinobacteria, Micrococcales, Microbacteriaceae, Diaminobutyricimonas	actinobacteria	28859350
Dietzia timorensis	Dietzia timorensis	499555	1	species			cellular organisms, Bacteria, Terrabacteria group, Actinobacteria, Actinobacteria, Corynebacteriales, Dietziaceae, Dietzia	actinobacteria	27130323
Drancourtella massiliensis	Drancourtella massiliensis	1632013	1	species			cellular organisms, Bacteria, Terrabacteria group, Firmicutes, Clostridia, Clostridiales, Ruminococcaceae, Drancourtella	clostridiales	27819657
Eisenbergiella massiliensis	Eisenbergiella massiliensis	1720294	1	species		Eisenbergiella sp. AT9	cellular organisms, Bacteria, Terrabacteria group, Firmicutes, Clostridia, Clostridiales, Lachnospiraceae, Eisenbergiella	clostridiales	27819657
Elizabethkingia anophelis	Elizabethkingia anophelis	1117645	1	species			cellular organisms, Bacteria, FCB group, Bacteroidetes/Chlorobi group, Bacteroidetes, Flavobacteriia, Flavobacteriales, Flavobacteriaceae, Elizabethkingia		27847376
Ellagibacter isourolithinifaciens	Ellagibacter isourolithinifaciens	2137581	1	species			cellular organisms; Bacteria; Terrabacteria group; Actinobacteria; Coriobacteriia; Eggerthellales; Eggerthellaceae; Ellagibacter		29583112
Emergencia timonensis	Emergencia timonensis	1776384	1	species			cellular organisms, Bacteria, Terrabacteria group, Firmicutes, Clostridia, Clostridiales, Clostridiales incertae sedis, Clostridiales Family XIII. Incertae Sedis, Emergencia	clostridiales	27819657
Enterobacter bugandensis	Enterobacter bugandensis	881260	1	species			cellular organisms, Bacteria, Proteobacteria, Gammaproteobacteria, Enterobacterales, Enterobacteriaceae, Enterobacter		26637818
Enterococcus diestrammenae	Enterococcus diestrammenae	1155073	1	species			cellular organisms, Bacteria, Terrabacteria group, Firmicutes, Bacilli, Lactobacillales, Enterococcaceae, Enterococcus	enterococcus	27819657
Enterococcus eurekensis	Enterococcus eurekensis	1159753	1	species		Enterococcus sp. CCUG 61259,swine manure pit bacterium PPC107,swine manure pit bacterium PPC15,swine manure pit bacterium PPC4B	cellular organisms, Bacteria, Terrabacteria group, Firmicutes, Bacilli, Lactobacillales, Enterococcaceae, Enterococcus	enterococcus	27819657
Enterococcus massiliensis	Enterococcus massiliensis	1640685	1	species			cellular organisms, Bacteria, Terrabacteria group, Firmicutes, Bacilli, Lactobacillales, Enterococcaceae, Enterococcus	enterococcus	27819657
Enteroscipio rubneri	Enteroscipio rubneri	2070686	1	species			cellular organisms, Bacteria, Terrabacteria group, Actinobacteria, Coriobacteriia, Eggerthellales, Eggerthellaceae, Enteroscipio		29537365
Epidermidibacterium keratini	Epidermidibacterium keratini	1891644	1	species			cellular organisms, Bacteria, Terrabacteria group, Actinobacteria, Actinobacteria, Frankiales, Sporichthyaceae, Epidermidibacterium		29458473
Erysipelatoclostridium ramosum	Erysipelatoclostridium ramosum	1547	1	species		Bacillus ramosus,Clostridium ramosum,Nocardia ramosa,Ramibacterium ramosum	cellular organisms, Bacteria, Terrabacteria group, Firmicutes, Erysipelotrichia, Erysipelotrichales, Erysipelotrichaceae, Erysipelatoclostridium	firmicutes	24283763
Escherichia faecalis	Escherichia faecalis	279970	1	species		'Escherichia faecalis'	cellular organisms, Bacteria, Proteobacteria, Gammaproteobacteria, Enterobacterales, Enterobacteriaceae, Escherichia	escherichia	26073440
Eubacterium budayi	[Eubacterium] budayi	83338	1	species		Eubacterium budayi,Bacillus cadaveris butyricus,Bacterium budayi,Eubacterium cadaveris,Pseudobacterium cadaveris	cellular organisms, Bacteria, Terrabacteria group, Firmicutes, Clostridia, Clostridiales, Eubacteriaceae, Eubacterium	eubacterium	27819657
Eubacterium cellulosolvens	[Eubacterium] cellulosolvens	29322	1	species		Eubacterium cellulosolvens,Cillobacterium cellulosolvens	cellular organisms, Bacteria, Terrabacteria group, Firmicutes, Clostridia, Clostridiales, Eubacteriaceae, Eubacterium	eubacterium	27819657
Eubacterium fissicatena	[Eubacterium] fissicatena	290055	1	species		Eubacterium fissicatena,Lachnoclostridium fissicatena	cellular organisms, Bacteria, Terrabacteria group, Firmicutes, Clostridia, Clostridiales, Lachnospiraceae, Lachnoclostridium	clostridiales	27819657
Eubacterium ruminantium	Eubacterium ruminantium	42322	1	species		[Eubacterium] ruminantium	cellular organisms, Bacteria, Terrabacteria group, Firmicutes, Clostridia, Clostridiales, Eubacteriaceae, Eubacterium	eubacterium	27819657
Eubacterium ventriosum	Eubacterium ventriosum	39496	1	species		[Eubacterium] ventriosum,Bacillus ventriosus,Bacteroides ventriosus,Pseudobacterium ventriosum	cellular organisms, Bacteria, Terrabacteria group, Firmicutes, Clostridia, Clostridiales, Eubacteriaceae, Eubacterium	eubacterium	27819657
Exiguobacterium sibiricum	Exiguobacterium sibiricum	332410	1	species			cellular organisms, Bacteria, Terrabacteria group, Firmicutes, Bacilli, Bacillales, Bacillales incertae sedis, Bacillales Family XII. Incertae Sedis, Exiguobacterium	bacillales	25419837
Ezakiella massiliensis	Ezakiella massiliensis	1852374	1	species			cellular organisms, Bacteria, Terrabacteria group, Firmicutes, Tissierellia, unclassified Tissierellia, Ezakiella	firmicutes	27843546
Ezakiella peruensis	Ezakiella peruensis	1464038	1	species		Ezakii peruviensis	cellular organisms, Bacteria, Terrabacteria group, Firmicutes, Tissierellia, unclassified Tissierellia, Ezakiella	firmicutes	25481562
Faecalimonas umbilicata	Faecalimonas umbilicata	1912855	1	species			cellular organisms, Bacteria, Terrabacteria group, Firmicutes, Clostridia, Clostridiales, Lachnospiraceae, Faecalimonas		28556772
Faucicola mancuniensis	Faucicola mancuniensis	1309795	1	species			cellular organisms, Bacteria, Proteobacteria, Gammaproteobacteria, Pseudomonadales, Moraxellaceae, Faucicola	moraxellaceae	25267870
Fenollaria timonensis	Fenollaria timonensis	1723384	1	species		Clostridiales bacterium GD9,Micromassilia timonensis,Tissierellia bacterium GD9	cellular organisms, Bacteria, Terrabacteria group, Firmicutes, Clostridia, Clostridiales, unclassified Clostridiales, Fenollaria	clostridiales	28224039
Flavobacterium ceti	Flavobacterium ceti	395087	1	species		Cetobacillus canariasensis	cellular organisms, Bacteria, FCB group, Bacteroidetes/Chlorobi group, Bacteroidetes, Flavobacteriia, Flavobacteriales, Flavobacteriaceae, Flavobacterium	flavobacterium	25932454
Fournierella massiliensis	Fournierella massiliensis	1650663	1	species		'Fournierella massiliensis'	cellular organisms, Bacteria, Terrabacteria group, Firmicutes, Clostridia, Clostridiales, Ruminococcaceae, Fournierella	clostridiales	27819657
Fusobacterium hwasookii	Fusobacterium hwasookii	1583098	1	species		Fusobacterium nucleatum subsp. coreanum,'Fusobacterium hwasookii'	cellular organisms, Bacteria, Fusobacteria, Fusobacteriia, Fusobacteriales, Fusobacteriaceae, Fusobacterium	fusobacterium	25257648
Fusobacterium massiliense	Fusobacterium massiliense	1852365	1	species			cellular organisms, Bacteria, Fusobacteria, Fusobacteriia, Fusobacteriales, Fusobacteriaceae, Fusobacterium	fusobacterium	27819657
Gabonia massiliensis	Gabonia massiliensis	1686296	1	species			cellular organisms, Bacteria, FCB group, Bacteroidetes/Chlorobi group, Bacteroidetes, Bacteroidia, Bacteroidales, Porphyromonadaceae, Gabonia	bacteroidetes	27819657
Gabonibacter massiliensis	Gabonibacter massiliensis	1720195	1	species			cellular organisms, Bacteria, FCB group, Bacteroidetes/Chlorobi group, Bacteroidetes, Bacteroidia, Bacteroidales, Porphyromonadaceae, Gabonibacter	bacteroidetes	27628331
Gabonibacter timonensis	Gabonibacter timonensis	1917882	1	species			cellular organisms, Bacteria, FCB group, Bacteroidetes/Chlorobi group, Bacteroidetes, Bacteroidia, Bacteroidales, Porphyromonadaceae, Gabonibacter	bacteroidetes	28179984
Glutamicibacter creatinolyticus	Glutamicibacter creatinolyticus	162496	1	species		Arthrobacter creatinolyticus	cellular organisms, Bacteria, Terrabacteria group, Actinobacteria, Actinobacteria, Micrococcales, Micrococcaceae, Glutamicibacter	micrococcaceae	27357988
Gorbachella massiliensis	Gorbachella massiliensis	1689304	1	species		Ruminococcaceae bacterium GD5	cellular organisms, Bacteria, Terrabacteria group, Firmicutes, Clostridia, Clostridiales, Ruminococcaceae, Gorbachella	clostridiales	27819657
Gordonia iterans	Gordonia iterans	1004901	1	species		Gordonia iterum	cellular organisms, Bacteria, Terrabacteria group, Actinobacteria, Actinobacteria, Corynebacteriales, Gordoniaceae, Gordonia	actinobacteria	25052399
Gordonibacter faecihominis	Gordonibacter faecihominis	1432309	1	species			cellular organisms, Bacteria, Terrabacteria group, Actinobacteria, Coriobacteriia, Eggerthellales, Eggerthellaceae, Gordonibacter	actinobacteria	24948086
Gracilibacillus massiliensis	Gracilibacillus massiliensis	1564956	1	species			cellular organisms, Bacteria, Terrabacteria group, Firmicutes, Bacilli, Bacillales, Bacillaceae, Gracilibacillus	bacillaceae	27819657
Gracilibacillus thailandensis	Gracilibacillus thailandensis	563735	1	species			cellular organisms, Bacteria, Terrabacteria group, Firmicutes, Bacilli, Bacillales, Bacillaceae, Gracilibacillus	bacillaceae	27819657
Gracilibacillus timonensis	Gracilibacillus timonensis	1816696	1	species		'Gracilibacillus timonensis'	cellular organisms, Bacteria, Terrabacteria group, Firmicutes, Bacilli, Bacillales, Bacillaceae, Gracilibacillus	bacillaceae	27819657
Haematomicrobium sanguinis	Haematomicrobium sanguinis	479106	1	species		'Haematomicrobium sanguinis',Arthrobacter sanguinis	cellular organisms, Bacteria, Terrabacteria group, Actinobacteria, Actinobacteria, Micrococcales, Micrococcaceae, Haematomicrobium	micrococcaceae	26443074
Haematospirillum jordaniae	Haematospirillum jordaniae	1549855	1	species		Haemospirillum jordanii	cellular organisms, Bacteria, Proteobacteria, Alphaproteobacteria, Rhodospirillales, Rhodospirillaceae, Haematospirillum	rhodospirillaceae	26857139
Haemophilus massiliensis	Haemophilus sp. FF7	1461579	1	species			cellular organisms; Bacteria; Proteobacteria; Gammaproteobacteria; Pasteurellales; Pasteurellaceae; Haemophilus		27081435
Halobacillus massiliensis	Halobacillus massiliensis	1926286	1	species		'Halobacillus massiliensis'	cellular organisms, Bacteria, Terrabacteria group, Firmicutes, Bacilli, Bacillales, Bacillaceae, Halobacillus	halobacillus	28280541
Halobacillus salinus	Halobacillus salinus	192814	1	species			cellular organisms, Bacteria, Terrabacteria group, Firmicutes, Bacilli, Bacillales, Bacillaceae, Halobacillus	halobacillus	27819657
Helicobacter equorum	Helicobacter equorum	361872	1	species			cellular organisms, Bacteria, Proteobacteria, delta/epsilon subdivisions, Epsilonproteobacteria, Campylobacterales, Helicobacteraceae, Helicobacter		29326675
Helicobacter trogontum	Helicobacter trogontum	50960	1	species		Flexispira taxon 6,Helicobacter sp. 'Flexispira taxon 1',Helicobacter sp. 'Flexispira taxon 4',Helicobacter sp. 'Flexispira taxon 5',Helicobacter sp. 'Flexispira taxon 6'	cellular organisms, Bacteria, Proteobacteria, delta/epsilon subdivisions, Epsilonproteobacteria, Campylobacterales, Helicobacteraceae, Helicobacter	helicobacter	26812283
Herbaspirillum seropedicae	Herbaspirillum seropedicae	964	1	species		Herbaspirillum seropedicense,Herbispirillum seropedicense	cellular organisms, Bacteria, Proteobacteria, Betaproteobacteria, Burkholderiales, Oxalobacteraceae, Herbaspirillum	herbaspirillum	25976156
Hungatella hathewayi	Hungatella hathewayi	154046	1	species		Lachnoclostridium hathewayi,Clostridium hathewayi	cellular organisms, Bacteria, Terrabacteria group, Firmicutes, Clostridia, Clostridiales, Clostridiaceae, Hungatella	clostridiales	26187681
Ignatzschineria indica	Ignatzschineria indica	472583	1	species			cellular organisms, Bacteria, Proteobacteria, Gammaproteobacteria, unclassified Gammaproteobacteria, Ignatzschineria	gammaproteobacteria	25297331
Ignatzschineria ureiclastica	Ignatzschineria ureiclastica	472582	1	species		Ignatzschineria ureaclastica	cellular organisms, Bacteria, Proteobacteria, Gammaproteobacteria, unclassified Gammaproteobacteria, Ignatzschineria	gammaproteobacteria	26402740
Ihubacter massiliensis	Ihubacter massiliensis	1852367	1	species			cellular organisms, Bacteria, Terrabacteria group, Firmicutes, Clostridia, Clostridiales, Clostridiales incertae sedis, Clostridiales Family XIII. Incertae Sedis, Ihubacter	clostridiales	27819657
Intestinibacter bartlettii	Intestinibacter bartlettii	261299	1	species		[Clostridium] bartlettii,Clostridium bartlettii	cellular organisms, Bacteria, Terrabacteria group, Firmicutes, Clostridia, Clostridiales, Peptostreptococcaceae, Intestinibacter	clostridiales	27819657
Intestinimonas gabonensis	Intestinimonas gabonensis	1702285	1	species			cellular organisms, Bacteria, Terrabacteria group, Firmicutes, Clostridia, Clostridiales, unclassified Clostridiales, Intestinimonas	clostridiales	27819657
Intestinimonas massiliensis	Intestinimonas massiliensis	1673721	1	species			cellular organisms, Bacteria, Terrabacteria group, Firmicutes, Clostridia, Clostridiales, unclassified Clostridiales, Intestinimonas	clostridiales	27819657
Intestinimonas timonensis	Intestinimonas timonensis	1689270	1	species			cellular organisms, Bacteria, Terrabacteria group, Firmicutes, Clostridia, Clostridiales, unclassified Clostridiales, Intestinimonas	clostridiales	27819657
Isoptericola variabilis	Isoptericola variabilis	139208	1	species		Cellulosimicrobium variformis,Cellulosimonas variformis,Cellulomonas variformis,Isoptericola variabile,Cellulosimicrobium variabile	cellular organisms, Bacteria, Terrabacteria group, Actinobacteria, Actinobacteria, Micrococcales, Promicromonosporaceae, Isoptericola	actinobacteria	27819657
Janibacter brevis	Janibacter terrae	103817	1	species			cellular organisms, Bacteria, Terrabacteria group, Actinobacteria, Actinobacteria, Micrococcales, Intrasporangiaceae, Janibacter		29387173
Janibacter limosus	Janibacter limosus	53458	1	species		Janibacter thuringensis	cellular organisms, Bacteria, Terrabacteria group, Actinobacteria, Actinobacteria, Micrococcales, Intrasporangiaceae, Janibacter	actinobacteria	27819657
Janibacter terrae	Janibacter terrae	103817	1	species		Janibacter brevis	cellular organisms, Bacteria, Terrabacteria group, Actinobacteria, Actinobacteria, Micrococcales, Intrasporangiaceae, Janibacter	actinobacteria	25135045
Kallipyga gabonensis	Kallipyga gabonensis	1686287	1	species			cellular organisms, Bacteria, Terrabacteria group, Firmicutes, Tissierellia, unclassified Tissierellia, Kallipyga	firmicutes	27819657
Khoudiadiopia massiliensis	Khoudiadiopia massiliensis	187001	1	species			cellular organisms; Bacteria; Terrabacteria group; Firmicutes; Tissierellia; Tissierellales; Peptoniphilaceae; Khoudiadiopia		28702202
Kingella negevensis	Kingella negevensis	1522312	1	species			cellular organisms; Bacteria; Proteobacteria; Betaproteobacteria; Neisseriales; Neisseriaceae; Kingella		28699877
Klebsiella alba	Klebsiella quasipneumoniae subsp. similipneumoniae	1463164	1	subspecies			cellular organisms, Bacteria, Proteobacteria, Gammaproteobacteria, Enterobacterales, Enterobacteriaceae, Klebsiella, Klebsiella quasipneumoniae	klebsiella	24958762
Klebsiella grimontii	Klebsiella grimontii	2058152	1	species			cellular organisms, Bacteria, Proteobacteria, Gammaproteobacteria, Enterobacterales, Enterobacteriaceae, Klebsiella		29205126
Klebsiella quasipneumoniae	Klebsiella quasipneumoniae	1463165	1	species			cellular organisms, Bacteria, Proteobacteria, Gammaproteobacteria, Enterobacterales, Enterobacteriaceae, Klebsiella	klebsiella	24958762
Klebsiella quasivariicola	Klebsiella quasivariicola	2026240	1	species			cellular organisms, Bacteria, Proteobacteria, Gammaproteobacteria, Enterobacterales, Enterobacteriaceae, Klebsiella		29051239
Kluyvera intestini	[Kluyvera] intestini	1898961	1	species			cellular organisms, Bacteria, Proteobacteria, Gammaproteobacteria, Enterobacterales, Enterobacteriaceae, Metakosakonia		29074664
Kocuria koreensis	Kocuria koreensis	592378	1	species			cellular organisms, Bacteria, Terrabacteria group, Actinobacteria, Actinobacteria, Micrococcales, Micrococcaceae, Kocuria	micrococcaceae	27819657
Kocuria salsicia	Kocuria salsicia	664639	1	species			cellular organisms, Bacteria, Terrabacteria group, Actinobacteria, Actinobacteria, Micrococcales, Micrococcaceae, Kocuria	micrococcaceae	25497673
Kosakonia radicincitans	Kosakonia radicincitans	283686	1	species		Azotivirga radicincitans,Enterobacter radicincitans	cellular organisms, Bacteria, Proteobacteria, Gammaproteobacteria, Enterobacterales, Enterobacteriaceae, Kosakonia	enterobacteriaceae	28174569
Kroppenstedtia pulmonis	Kroppenstedtia pulmonis	1380685	1	species			cellular organisms, Bacteria, Terrabacteria group, Firmicutes, Bacilli, Bacillales, Thermoactinomycetaceae, Kroppenstedtia	bacillales	26910402
Kroppenstedtia sanguinis	Kroppenstedtia sanguinis	1380684	1	species			cellular organisms, Bacteria, Terrabacteria group, Firmicutes, Bacilli, Bacillales, Thermoactinomycetaceae, Kroppenstedtia	bacillales	26910402
Kushneria sinocarnis	Kushneria sinocarnis	595502	1	species		Kushneria wuhanese	cellular organisms, Bacteria, Proteobacteria, Gammaproteobacteria, Oceanospirillales, Halomonadaceae, Kushneria	halomonadaceae	27819657
Lachnoanaerobaculum orale	Lachnoanaerobaculum orale	979627	1	species			cellular organisms, Bacteria, Terrabacteria group, Firmicutes, Clostridia, Clostridiales, Lachnospiraceae, Lachnoanaerobaculum	clostridiales	27819657
Lachnoclostridium pacaense	Lachnoclostridium pacaense	1917870	1	species		'Lachnoclostridium pacaense'	cellular organisms, Bacteria, Terrabacteria group, Firmicutes, Clostridia, Clostridiales, Lachnospiraceae, Lachnoclostridium	clostridiales	http://dx.doi.org/10.1016/j.nmni.2017.02.004
Lachnoclostridium phocaeense	Lachnoclostridium phocaeense	1871021	1	species			cellular organisms, Bacteria, Terrabacteria group, Firmicutes, Clostridia, Clostridiales, Lachnospiraceae, Lachnoclostridium	clostridiales	28228968
Lachnoclostridium urinimassiliense	Lachnoclostridium urinimassiliense	1852382	1	species			cellular organisms, Bacteria, Terrabacteria group, Firmicutes, Clostridia, Clostridiales, Lachnospiraceae, Lachnoclostridium	clostridiales	28228968
Lactobacillus acidipiscis	Lactobacillus acidipiscis	89059	1	species		Lactobacillus sp. LMG17676,Lactobacillus cypricasei	cellular organisms, Bacteria, Terrabacteria group, Firmicutes, Bacilli, Lactobacillales, Lactobacillaceae, Lactobacillus	lactobacillus	27819657
Lactobacillus alimentarius	Lactobacillus alimentarius	1602	1	species			cellular organisms, Bacteria, Terrabacteria group, Firmicutes, Bacilli, Lactobacillales, Lactobacillaceae, Lactobacillus	lactobacillus	27819657
Lactobacillus animalis	Lactobacillus animalis	1605	1	species			cellular organisms, Bacteria, Terrabacteria group, Firmicutes, Bacilli, Lactobacillales, Lactobacillaceae, Lactobacillus	lactobacillus	27819657
Lactobacillus dextrinicus	Lactobacillus dextrinicus	51664	1	species		Pediococcus cerevisiae subsp. dextrinicus,Pediococcus dextrinicus	cellular organisms, Bacteria, Terrabacteria group, Firmicutes, Bacilli, Lactobacillales, Lactobacillaceae, Lactobacillus	lactobacillus	27819657
Lactobacillus diolivorans	Lactobacillus diolivorans	179838	1	species			cellular organisms, Bacteria, Terrabacteria group, Firmicutes, Bacilli, Lactobacillales, Lactobacillaceae, Lactobacillus	lactobacillus	27819657
Lactobacillus frumenti	Lactobacillus frumenti	104955	1	species		Lactobacillus cerealis	cellular organisms, Bacteria, Terrabacteria group, Firmicutes, Bacilli, Lactobacillales, Lactobacillaceae, Lactobacillus	lactobacillus	27819657
Lactobacillus ingluviei	Lactobacillus ingluviei	148604	1	species		Lactobacillus thermotolerans	cellular organisms, Bacteria, Terrabacteria group, Firmicutes, Bacilli, Lactobacillales, Lactobacillaceae, Lactobacillus	lactobacillus	27819657
Lactobacillus leichmannii	Lactobacillus leichmannii	28039	1	species	lactobacillus leichmannii	Lactobacillus leichmanii,Bacillus Leichmanni I,Bacillus Leichmanni III,Bacterium leichmanni I,Lactobacillus leichmanni,Lactobacterium leichmannii	cellular organisms, Bacteria, Terrabacteria group, Firmicutes, Bacilli, Lactobacillales, Lactobacillaceae, Lactobacillus	lactobacillus leichmannii	27819657
Lactobacillus mali	Lactobacillus mali	1618	1	species		Lactobacillus yamanashiensis,Lactobacillus yamanashiensis subsp. mali,Lactobacillus yamanashiensis subsp. yamanashiensis	cellular organisms, Bacteria, Terrabacteria group, Firmicutes, Bacilli, Lactobacillales, Lactobacillaceae, Lactobacillus	lactobacillus	27819657
Lactobacillus otakiensis	Lactobacillus otakiensis	481720	1	species			cellular organisms, Bacteria, Terrabacteria group, Firmicutes, Bacilli, Lactobacillales, Lactobacillaceae, Lactobacillus	lactobacillus	27819657
Lactobacillus rogosae	Lactobacillus rogosae	706562	1	species			cellular organisms, Bacteria, Terrabacteria group, Firmicutes, Bacilli, Lactobacillales, Lactobacillaceae, Lactobacillus	lactobacillus	27819657
Lactobacillus satsumensis	Lactobacillus satsumensis	259059	1	species		Lactobacillus satsumaensis	cellular organisms, Bacteria, Terrabacteria group, Firmicutes, Bacilli, Lactobacillales, Lactobacillaceae, Lactobacillus	lactobacillus	27819657
Lactobacillus sharpeae	Lactobacillus sharpeae	1626	1	species			cellular organisms, Bacteria, Terrabacteria group, Firmicutes, Bacilli, Lactobacillales, Lactobacillaceae, Lactobacillus	lactobacillus	27819657
Lactobacillus vaccinostercus	Lactobacillus vaccinostercus	176291	1	species		Lactobacillus durionis,Lactobacillus durianis	cellular organisms, Bacteria, Terrabacteria group, Firmicutes, Bacilli, Lactobacillales, Lactobacillaceae, Lactobacillus	lactobacillus	27819657
Lactococcus plantarum	Lactococcus plantarum	1365	1	species		Streptococcus plantarum	cellular organisms, Bacteria, Terrabacteria group, Firmicutes, Bacilli, Lactobacillales, Streptococcaceae, Lactococcus	lactococcus	27819657
Lagierella massiliensis	Lagierella massiliensis	1689303	1	species			cellular organisms, Bacteria, Terrabacteria group, Firmicutes, Tissierellia, Tissierellales, Peptoniphilaceae, Lagierella	firmicutes	27819657
Lascolabacillus massiliensis	Lascolabacillus massiliensis	1627894	1	species		bacterium SIT8	cellular organisms, Bacteria, FCB group, Bacteroidetes/Chlorobi group, Bacteroidetes, Bacteroidia, Bacteroidales, Porphyromonadaceae, Lascolabacillus	bacteroidetes	27819657
Lawsonella clevelandensis	Lawsonella clevelandensis	1528099	1	species		Bacillus sp. CCF1,Lawsonella clevelandense [orginially submitted name]	cellular organisms, Bacteria, Terrabacteria group, Actinobacteria, Actinobacteria, Corynebacteriales, unclassified Corynebacteriales, Lawsonella	actinobacteria	27130323
Legionella clemsonensis	Legionella clemsonensis	1867846	1	species		'Legionella clemsonensis'	cellular organisms, Bacteria, Proteobacteria, Gammaproteobacteria, Legionellales, Legionellaceae, Legionella		27619817
Legionella donaldsonii	Legionella donaldsonii	45060	1	species		'Legionella donaldsonii'	cellular organisms, Bacteria, Proteobacteria, Gammaproteobacteria, Legionellales, Legionellaceae, Legionella	legionella	25926494
Lentibacillus massiliensis	Lentibacillus massiliensis	1870989	1	species		Lentibacillus sp. Marseille-P3087,'Lentibacillus massiliensis'	cellular organisms, Bacteria, Terrabacteria group, Firmicutes, Bacilli, Bacillales, Bacillaceae, Lentibacillus	bacillaceae	27819657
Leptolyngbya ramosa	Leptolyngbya ramosa	1574334	1	species		Phormidium ramosum	cellular organisms, Bacteria, Terrabacteria group, Cyanobacteria/Melainabacteria group, Cyanobacteria, Synechococcales, Leptolyngbyaceae, Leptolyngbya	cyanobacteria	25168130
Leptospira mayottensis	Leptospira mayottensis	1137606	1	species		Leptospira maorei	cellular organisms, Bacteria, Spirochaetes, Spirochaetia, Leptospirales, Leptospiraceae, Leptospira	leptospira	25249563
Leptospira venezuelensis	Leptospira venezuelensis	1958811	1	species			cellular organisms, Bacteria, Spirochaetes, Spirochaetia, Leptospirales, Leptospiraceae, Leptospira		29239713
Libanicoccus massiliensis	Libanicoccus massiliensis	1871022	1	species			cellular organisms, Bacteria, Terrabacteria group, Actinobacteria, Coriobacteriia, Coriobacteriales, Atopobiaceae, Libanicoccus	actinobacteria	27942387
Loktanella hongkongensis	Loktanella hongkongensis	278132	1	species			cellular organisms, Bacteria, Proteobacteria, Alphaproteobacteria, Rhodobacterales, Rhodobacteraceae, Loktanella		29272955
Lysinibacillus macroides	Lysinibacillus macroides	33935	1	species		Bacillus macroides,Lineola longa	cellular organisms, Bacteria, Terrabacteria group, Firmicutes, Bacilli, Bacillales, Bacillaceae, Lysinibacillus	bacillaceae	27819657
Lysinibacillus varians	Lysinibacillus varians	1145276	1	species			cellular organisms, Bacteria, Terrabacteria group, Firmicutes, Bacilli, Bacillales, Bacillaceae, Lysinibacillus	bacillaceae	27819657
Macrococcus brunensis	Macrococcus brunensis	198483	1	species			cellular organisms, Bacteria, Terrabacteria group, Firmicutes, Bacilli, Bacillales, Staphylococcaceae, Macrococcus	staphylococcaceae	28086066
Mageeibacillus indolicus	Mageeibacillus indolicus	884684	1	species		Clostridiales genomosp. BVAB3	cellular organisms, Bacteria, Terrabacteria group, Firmicutes, Clostridia, Clostridiales, Ruminococcaceae, Mageeibacillus	clostridiales	25482717
Mannheimia glucosida	Mannheimia glucosida	85401	1	species	mannheimia		cellular organisms, Bacteria, Proteobacteria, Gammaproteobacteria, Pasteurellales, Pasteurellaceae, Mannheimia	mannheimia	26202121
Mannheimia massilioguelmaensis	Mannheimia massilioguelmaensis	1604354	1	species			cellular organisms, Bacteria, Proteobacteria, Gammaproteobacteria, Pasteurellales, Pasteurellaceae, Mannheimia	mannheimia	26693284
Marasmitruncus massiliensis	Marasmitruncus massiliensis	1944642	1	species			cellular organisms; Bacteria; Terrabacteria group; Firmicutes; Clostridia; Clostridiales; Ruminococcaceae; Marasmitruncus		28702201
Marseilla massiliensis	Marseilla massiliensis	1841864	1	species		Prevotella sp. Marseille-P2745	cellular organisms, Bacteria, FCB group, Bacteroidetes/Chlorobi group, Bacteroidetes, Bacteroidia, Bacteroidales, Prevotellaceae, Marseilla	bacteroidetes	27819657
Marseillobacter massiliensis	Marseillibacter massiliensis	1852369	1	species			cellular organisms, Bacteria, Terrabacteria group, Firmicutes, Clostridia, Clostridiales, Oscillospiraceae, Marseillibacter	clostridiales	28127439
Massilibacterium senegalense	Massilibacterium senegalense	1632858	1	species			cellular organisms, Bacteria, Terrabacteria group, Firmicutes, Bacilli, Bacillales, Bacillaceae, Massilibacterium	bacillaceae	26933503
Massilimicrobiota timonensis	Massiliomicrobiota timonensis	1776392	1	species			cellular organisms, Bacteria, Terrabacteria group, Firmicutes, Erysipelotrichia, Erysipelotrichales, Erysipelotrichaceae, Massiliomicrobiota	firmicutes	27819657
Mediterranea massiliensis	Mediterranea massiliensis	1841865	1	species			cellular organisms, Bacteria, FCB group, Bacteroidetes/Chlorobi group, Bacteroidetes, Bacteroidia, Bacteroidales, Bacteroidaceae, Mediterranea	bacteroidaceae	27819657
Merdibacter massiliensis	Merdibacter massiliensis	1871030	1	species			cellular organisms, Bacteria, Terrabacteria group, Firmicutes, Erysipelotrichia, Erysipelotrichales, Erysipelotrichaceae, Merdibacter	firmicutes	28050253
Merdimonas faecis	Merdimonas faecis	1653435	1	species			cellular organisms, Bacteria, Terrabacteria group, Firmicutes, Clostridia, Clostridiales, Lachnospiraceae, Merdimonas		28741995
Mesorhizobium amorphae	Mesorhizobium amorphae	71433	1	species			cellular organisms, Bacteria, Proteobacteria, Alphaproteobacteria, Rhizobiales, Phyllobacteriaceae, Mesorhizobium	mesorhizobium	28859350
Methanobacterium ruminantium	Methanobrevibacter ruminantium	83816	1	species		Methanobacterium ruminantium	cellular organisms, Archaea, Euryarchaeota, Methanobacteria, Methanobacteriales, Methanobacteriaceae, Methanobrevibacter	methanobrevibacter	27819657
Microbacterium maritypicum	Microbacterium maritypicum	300020	1	species		Flavobacterium marinotypicum	cellular organisms, Bacteria, Terrabacteria group, Actinobacteria, Actinobacteria, Micrococcales, Microbacteriaceae, Microbacterium	actinobacteria	27819657
Microbacterium saccharophilum	Microbacterium saccharophilum	1213358	1	species			cellular organisms, Bacteria, Terrabacteria group, Actinobacteria, Actinobacteria, Micrococcales, Microbacteriaceae, Microbacterium	actinobacteria	27819657
Micromonospora floridensis	Micromonospora floridensis	47859	1	species		'Micromonospora floridensis'	cellular organisms, Bacteria, Terrabacteria group, Actinobacteria, Actinobacteria, Micromonosporales, Micromonosporaceae, Micromonospora	micromonospora	28859350
Mitsuokella jalaludinii	Mitsuokella jalaludinii	187979	1	species			cellular organisms, Bacteria, Terrabacteria group, Firmicutes, Negativicutes, Selenomonadales, Selenomonadaceae, Mitsuokella	veillonellaceae	27819657
Mobilibacterium massiliense	Mobilibacterium massiliense	1816679	1	species			cellular organisms, Bacteria, Terrabacteria group, Firmicutes, Clostridia, Clostridiales, Clostridiales incertae sedis, Clostridiales Family XIII. Incertae Sedis, Mobilibacterium	clostridiales	28053704
Mobilibacterium timonense	Mobilibacterium timonense	1871012	1	species			cellular organisms, Bacteria, Terrabacteria group, Firmicutes, Clostridia, Clostridiales, Clostridiales incertae sedis, Clostridiales Family XIII. Incertae Sedis, Mobilibacterium	clostridiales	28053704
Monoglobus pectinilyticus	Monoglobus pectinilyticus	1981510	1	species			cellular organisms, Bacteria, Terrabacteria group, Firmicutes, Clostridia, Clostridiales, unclassified Clostridiales, Monoglobus		29039307
Murdochiella massiliensis	Murdochiella massiliensis	1673723	1	species			cellular organisms, Bacteria, Terrabacteria group, Firmicutes, Tissierellia, Tissierellales, Peptoniphilaceae, Murdochiella	firmicutes	27819657
Mycobacterium ahvazicum		1964395	1	species			cellular organisms; Bacteria; Terrabacteria group; Actinobacteria; Actinobacteria; Corynebacteriales; Mycobacteriaceae; Mycobacterium		28859350
Mycobacterium brasiliensis	Mycobacterium brasiliensis	476538	1	species		'Mycobacterium brasiliensis'	cellular organisms, Bacteria, Terrabacteria group, Actinobacteria, Actinobacteria, Corynebacteriales, Mycobacteriaceae, Mycobacterium	mycobacterium	27335623
Mycobacterium celeriflavum	Mycobacterium celeriflavum	1249101	1	species			cellular organisms, Bacteria, Terrabacteria group, Actinobacteria, Actinobacteria, Corynebacteriales, Mycobacteriaceae, Mycobacterium	mycobacterium	25389151
Mycobacterium chubuense	Mycobacterium chubuense	1800	1	species			cellular organisms, Bacteria, Terrabacteria group, Actinobacteria, Actinobacteria, Corynebacteriales, Mycobacteriaceae, Mycobacterium	mycobacterium	25463697
Mycobacterium eburneum	Mycobacterium eburneum	2035343	1	species			cellular organisms, Bacteria, Terrabacteria group, Actinobacteria, Actinobacteria, Corynebacteriales, Mycobacteriaceae, Mycobacterium		28869002
Mycobacterium farcinogenes	Mycobacterium farcinogenes	1802	1	species		Mycobacterium farcinigenes,Mycobacterium farcinogenes subsp. farcinogenes,Mycobacterium farcinogenes subsp. tchadense	cellular organisms, Bacteria, Terrabacteria group, Actinobacteria, Actinobacteria, Corynebacteriales, Mycobacteriaceae, Mycobacterium	mycobacterium	25264489
Mycobacterium grossiae	Mycobacterium grossiae	1552759	1	species			cellular organisms, Bacteria, Terrabacteria group, Actinobacteria, Actinobacteria, Corynebacteriales, Mycobacteriaceae, Mycobacterium		28984546
Mycobacterium manitobense	Mycobacterium manitobense	190147	1	species		'Mycobacterium manitobense'	cellular organisms, Bacteria, Terrabacteria group, Actinobacteria, Actinobacteria, Corynebacteriales, Mycobacteriaceae, Mycobacterium	mycobacterium	27335623
Mycobacterium paraense	Mycobacterium paraense	767916	1	species			cellular organisms, Bacteria, Terrabacteria group, Actinobacteria, Actinobacteria, Corynebacteriales, Mycobacteriaceae, Mycobacterium	mycobacterium	25487637
Mycobacterium paragordonae	Mycobacterium paragordonae	1389713	1	species			cellular organisms, Bacteria, Terrabacteria group, Actinobacteria, Actinobacteria, Corynebacteriales, Mycobacteriaceae, Mycobacterium	mycobacterium	24006480
Mycobacterium paraintracellulare	Mycobacterium paraintracellulare		1	species			cellular organisms; Bacteria; Terrabacteria group; Actinobacteria; Actinobacteria; Corynebacteriales; Mycobacteriaceae; Mycobacterium;Mycobacterium paraintracellularcomplex (MAC)		27189351
Mycobacterium persicum	Mycobacterium persicum	1487726	1	species			cellular organisms, Bacteria, Terrabacteria group, Actinobacteria, Actinobacteria, Corynebacteriales, Mycobacteriaceae, Mycobacterium		28629501
Mycobacterium rattisbonense		75920	1	species			cellular organisms; Bacteria; Terrabacteria group; Actinobacteria; Actinobacteria; Corynebacteriales; Mycobacteriaceae; Mycobacterium		28859350
Mycobacterium saopaulense	Mycobacterium saopaulense	1578165	1	species			cellular organisms, Bacteria, Terrabacteria group, Actinobacteria, Actinobacteria, Corynebacteriales, Mycobacteriaceae, Mycobacterium, Mycobacterium chelonae group	mycobacterium	26358475
Mycobacterium talmoniae	Mycobacterium talmoniae	1858794	1	species			cellular organisms, Bacteria, Terrabacteria group, Actinobacteria, Actinobacteria, Corynebacteriales, Mycobacteriaceae, Mycobacterium		28809146
Mycoplasma edwardii	Mycoplasma edwardii	53558	1	species			cellular organisms, Bacteria, Terrabacteria group, Tenericutes, Mollicutes, Mycoplasmatales, Mycoplasmataceae, Mycoplasma	mycoplasma	24040782
Mycoplasma elephantis	Mycoplasma elephantis	114882	1	species			cellular organisms, Bacteria, Terrabacteria group, Tenericutes, Mollicutes, Mycoplasmatales, Mycoplasmataceae, Mycoplasma	mycoplasma	25592857
Ndongobacter massiliensis	Ndongobacter massiliensis	1871025	1	species			cellular organisms, Bacteria, Terrabacteria group, Firmicutes, unclassified Firmicutes sensu stricto, Ndongobacter	firmicutes	28138391
Necropsobacter massiliensis	Necropsobacter massiliensis	1400001	1	species		Pasteurella massiliensis	cellular organisms, Bacteria, Proteobacteria, Gammaproteobacteria, Pasteurellales, Pasteurellaceae, Necropsobacter	pasteurellaceae	26587237
Negativicoccus massiliensis	Negativicoccus massiliensis	1702287	1	species		Negativicoccus massiliense	cellular organisms, Bacteria, Terrabacteria group, Firmicutes, Negativicutes, Veillonellales, Veillonellaceae, Negativicoccus	veillonellaceae	27819657
Neglecta timonensis	Neglecta timonensis	1776382	1	species			cellular organisms, Bacteria, Terrabacteria group, Firmicutes, Clostridia, Clostridiales, Ruminococcaceae, Neglecta	clostridiales	27819657
Neisseria dumasiana	Neisseria dumasiana	1931275	1	species			cellular organisms, Bacteria, Proteobacteria, Betaproteobacteria, Neisseriales, Neisseriaceae, Neisseria		28933320
Neofamilia massiliensis	Neofamilia massiliensis	1673724	1	species			cellular organisms, Bacteria, Terrabacteria group, Firmicutes, Clostridia, Clostridiales, unclassified Clostridiales, Neofamilia	clostridiales	27819657
Nesterenkonia jeotgali	Nesterenkonia jeotgali	317018	1	species			cellular organisms, Bacteria, Terrabacteria group, Actinobacteria, Actinobacteria, Micrococcales, Micrococcaceae, Nesterenkonia	micrococcaceae	28210247
Nissabacter archeti	Yersiniaceae bacterium 2134	1917880	1	species			cellular organisms; Bacteria; Proteobacteria; Gammaproteobacteria; Enterobacterales; Yersiniaceae; Nissabacter		28392923
Nocardia arizonensis	Nocardia arizonensis	1141647	1	species		Nocardia arizonense	cellular organisms, Bacteria, Terrabacteria group, Actinobacteria, Actinobacteria, Corynebacteriales, Nocardiaceae, Nocardia	nocardia	26427857
Nocardia cerradoensis	Nocardia cerradoensis	85688	1	species			cellular organisms, Bacteria, Terrabacteria group, Actinobacteria, Actinobacteria, Corynebacteriales, Nocardiaceae, Nocardia	nocardia	25568436
Nocardia corynebacteroides		53972	1	species			cellular organisms; Bacteria; Terrabacteria group; Actinobacteria; Actinobacteria; Corynebacteriales; Nocardiaceae; Rhodococcus		28859350
Nocardia crassostreae	Nocardia crassostreae	53428	1	species		Nocardia crassostrae	cellular organisms, Bacteria, Terrabacteria group, Actinobacteria, Actinobacteria, Corynebacteriales, Nocardiaceae, Nocardia	nocardia	26712447
Nocardia donostiensis	Nocardia donostiensis	1538463	1	species		Nocardia donostia	cellular organisms, Bacteria, Terrabacteria group, Actinobacteria, Actinobacteria, Corynebacteriales, Nocardiaceae, Nocardia	nocardia	26914251
Nocardia fusca	Nocardia fusca	941183	1	species			cellular organisms, Bacteria, Terrabacteria group, Actinobacteria, Actinobacteria, Corynebacteriales, Nocardiaceae, Nocardia	nocardia	26038381
Nocardia vulneris	Nocardia vulneris	1141657	1	species			cellular organisms, Bacteria, Terrabacteria group, Actinobacteria, Actinobacteria, Corynebacteriales, Nocardiaceae, Nocardia	nocardia	25015412
Oblitimonas alkaliphila	Oblitimonas alkaliphila	1697053	1	species			cellular organisms, Bacteria, Proteobacteria, Gammaproteobacteria, Pseudomonadales, Pseudomonadaceae, Oblitimonas		27169721
Oceanobacillus senegalensis	Oceanobacillus senegalensis	1936063	1	species		'Oceanobacillus senegalensis'	cellular organisms, Bacteria, Terrabacteria group, Firmicutes, Bacilli, Bacillales, Bacillaceae, Oceanobacillus	bacillaceae	28280541
Oceanobacillus timonensis	Oceanobacillus timonensis	1926285	1	species		'Oceanobacillus timonensis'	cellular organisms, Bacteria, Terrabacteria group, Firmicutes, Bacilli, Bacillales, Bacillaceae, Oceanobacillus	bacillaceae	28280541
Ochrobactrum oryzae	Ochrobactrum oryzae	335286	1	species		Ochrobactrum aqua-oryzae	cellular organisms, Bacteria, Proteobacteria, Alphaproteobacteria, Rhizobiales, Brucellaceae, Ochrobactrum	ochrobactrum	27287730
Ornithinibacillus contaminans	Ornithinibacillus contaminans	694055	1	species			cellular organisms, Bacteria, Terrabacteria group, Firmicutes, Bacilli, Bacillales, Bacillaceae, Ornithinibacillus	bacillaceae	27819657
Ornithinibacillus massiliensis	Ornithinibacillus massiliensis	1944633	1	species			cellular organisms; Bacteria; Terrabacteria group; Firmicutes; Bacilli; Bacillales; Bacillaceae; Ornithinibacillus		28702201
Pacaella massiliensis	Pacaella massiliensis	1871009	1	species		Pyramidobacter sp. Marseille-P2770	cellular organisms, Bacteria, Synergistetes, Synergistia, Synergistales, Synergistaceae, Pacaella	bacteria	27819657
Paenibacillus abekawaensis	Paenibacillus abekawaensis	244733	1	species		'Paenibacillus abekawaensis'	cellular organisms, Bacteria, Terrabacteria group, Firmicutes, Bacilli, Bacillales, Paenibacillaceae, Paenibacillus	paenibacillus	27819657
Paenibacillus anaericanus	Paenibacillus anaericanus	170367	1	species		Paenibacillus ginsengisoli	cellular organisms, Bacteria, Terrabacteria group, Firmicutes, Bacilli, Bacillales, Paenibacillaceae, Paenibacillus	paenibacillus	27819657
Paenibacillus azoreducens	Paenibacillus azoreducens	116718	1	species			cellular organisms, Bacteria, Terrabacteria group, Firmicutes, Bacilli, Bacillales, Paenibacillaceae, Paenibacillus	paenibacillus	27819657
Paenibacillus dakarense		1527293	1	species			cellular organisms; Bacteria; Terrabacteria group; Firmicutes; Bacilli; Bacillales; Paenibacillaceae; Paenibacillus		28859350
Paenibacillus faecis	Paenibacillus faecis	862114	1	species		Paenibacillus faecalis	cellular organisms, Bacteria, Terrabacteria group, Firmicutes, Bacilli, Bacillales, Paenibacillaceae, Paenibacillus	paenibacillus	26394885
Paenibacillus ihuae	Paenibacillus ihumii	687436	1	species			cellular organisms, Bacteria, Terrabacteria group, Firmicutes, Bacilli, Bacillales, Paenibacillaceae, Paenibacillus	paenibacillus	27819657
Paenibacillus odorifer	Paenibacillus odorifer	189426	1	species			cellular organisms, Bacteria, Terrabacteria group, Firmicutes, Bacilli, Bacillales, Paenibacillaceae, Paenibacillus	paenibacillus	27819657
Paenibacillus residui	Paenibacillus residui	629724	1	species		Paenibacillus miltonii residuus,Paenibacillus residuus	cellular organisms, Bacteria, Terrabacteria group, Firmicutes, Bacilli, Bacillales, Paenibacillaceae, Paenibacillus	paenibacillus	27237546
Paenibacillus stellifer	Paenibacillus stellifer	169760	1	species			cellular organisms, Bacteria, Terrabacteria group, Firmicutes, Bacilli, Bacillales, Paenibacillaceae, Paenibacillus	paenibacillus	27819657
Paenibacillus typhae	Paenibacillus typhae	1174501	1	species			cellular organisms, Bacteria, Terrabacteria group, Firmicutes, Bacilli, Bacillales, Paenibacillaceae, Paenibacillus	paenibacillus	27819657
Paenibacillus xylanilyticus	Paenibacillus xylanilyticus	248903	1	species		Paenibacillus xyanilyticum,Paenibacillus xyanilyticus	cellular organisms, Bacteria, Terrabacteria group, Firmicutes, Bacilli, Bacillales, Paenibacillaceae, Paenibacillus	paenibacillus	27819657
Pannonibacter phragmitetus	Pannonibacter phragmitetus	121719	1	species		Achromobacter sp. LMG5410,Achromobacter sp. LMG5411,Achromobacter sp. LMG5430,Achromobacter sp. LMG5431,Achromobacter group B,Achromobacter group E	cellular organisms, Bacteria, Proteobacteria, Alphaproteobacteria, Rhodobacterales, Rhodobacteraceae, Pannonibacter		28487855
Pantoea gaviniae	Pantoea gaviniae	665914	1	species			cellular organisms, Bacteria, Proteobacteria, Gammaproteobacteria, Enterobacterales, Erwiniaceae, Pantoea		28161294
Pantoea intestinalis	Pantoea intestinalis	1615494	1	species			cellular organisms, Bacteria, Proteobacteria, Gammaproteobacteria, Enterobacterales, Erwiniaceae, Pantoea	pantoea	26297006
Parabacteroides faecis	Parabacteroides faecis	1217282	1	species			cellular organisms, Bacteria, FCB group, Bacteroidetes/Chlorobi group, Bacteroidetes, Bacteroidia, Bacteroidales, Porphyromonadaceae, Parabacteroides	bacteroidetes	27819657
Paraclostridium bifermentans	Paraclostridium bifermentans	1490	1	species		Bacillus bifermentans,Bacillus bifermentans sporogenes,Bacillus centrosporogenes,Clostridium bifermentans,Martellillus bifermentans	cellular organisms, Bacteria, Terrabacteria group, Firmicutes, Clostridia, Clostridiales, Peptostreptococcaceae, Paraclostridium	clostridiales	26015796
Paracoccus sanguinis	Paracoccus sanguinis	1545044	1	species		Paracoccus sp. 4681,Paracoccus sp. 5503	cellular organisms, Bacteria, Proteobacteria, Alphaproteobacteria, Rhodobacterales, Rhodobacteraceae, Paracoccus	paracoccus	25792366
Paraliobacillus quinghaiensis	Paraliobacillus quinghaiensis	470815	1	species			cellular organisms, Bacteria, Terrabacteria group, Firmicutes, Bacilli, Bacillales, Bacillaceae, Paraliobacillus	bacillaceae	27819657
Parolsenella catena	Parolsenella catena	2003188	1	species		29458507	cellular organisms, Bacteria, Terrabacteria group, Actinobacteria, Coriobacteriia, Coriobacteriales, Atopobiaceae, Parolsenella		29458507
Pelobacter massiliensis	Pelobacter massiliensis	225195	1	species		Pelobacter masselenicus,Pelobacter masseliensis	cellular organisms, Bacteria, Proteobacteria, delta/epsilon subdivisions, Deltaproteobacteria, Desulfuromonadales, Desulfuromonadaceae, Pelobacter	deltaproteobacteria	27257487
Peptoanaerobacter stomatis	Peptoanaerobacter stomatis	796937	1	species		Eubacteriaceae bacterium ACC19a,Eubacteriaceae bacterium CM2,Eubacteriaceae bacterium CM5,Eubacteriaceae bacterium OBRC8	cellular organisms, Bacteria, Terrabacteria group, Firmicutes, Clostridia, Clostridiales, Peptostreptococcaceae, Peptoanaerobacter	clostridiales	26221418
Peptoniphilus catoniae	Peptoniphilus catoniae	1660341	1	species		Peptoniphilus sarcinae,'Peptoniphilus catoniae'	cellular organisms, Bacteria, Terrabacteria group, Firmicutes, Tissierellia, Tissierellales, Peptoniphilaceae, Peptoniphilus	firmicutes	26907921
Peptoniphilus phocaeensis	Peptoniphilus phoceensis	1720298	1	species			cellular organisms, Bacteria, Terrabacteria group, Firmicutes, Tissierellia, Tissierellales, Peptoniphilaceae, Peptoniphilus	firmicutes	27819657
Peptoniphilus urinimassiliensis	Peptoniphilus urinimassiliensis	1871017	1	species			cellular organisms, Bacteria, Terrabacteria group, Firmicutes, Tissierellia, Tissierellales, Peptoniphilaceae, Peptoniphilus	firmicutes	28203376
Peptostreptococcus russellii	Peptostreptococcus russellii	215200	1	species			cellular organisms, Bacteria, Terrabacteria group, Firmicutes, Clostridia, Clostridiales, Peptostreptococcaceae, Peptostreptococcus	peptostreptococcus	27819657
Petrimonas sulfuriphila	Petrimonas sulfuriphila	285070	1	species			cellular organisms, Bacteria, FCB group, Bacteroidetes/Chlorobi group, Bacteroidetes, Bacteroidia, Bacteroidales, Porphyromonadaceae, Petrimonas	bacteroidetes	27819657
Phascalarctobacterium succinatutens	Phascalarctobacterium succinatutens	626940	1	species			cellular organisms; Bacteria; Terrabacteria group; Firmicutes; Negativicutes; Acidaminococcales; Acidaminococcaceae; Phascolarctobacterium	firmicutes	27819657
Phascolarctobacterium faecium	Phascolarctobacterium faecium	33025	1	species			cellular organisms, Bacteria, Terrabacteria group, Firmicutes, Negativicutes, Acidaminococcales, Acidaminococcaceae, Phascolarctobacterium	veillonellaceae	27819657
Phytobacter diazotrophicus	Phytobacter diazotrophicus	395631	1	species			cellular organisms, Bacteria, Proteobacteria, Gammaproteobacteria, Enterobacterales, unclassified Enterobacterales, Phytobacter		29125457
Phytobacter ursingii	Phytobacter ursingii	1972431	1	species			cellular organisms; Bacteria; Proteobacteria; Gammaproteobacteria; Enterobacterales; unclassified Enterobacterales; Phytobacter		29125457
Planococcus massiliensis	Planococcus massiliensis	1499687	1	species			cellular organisms, Bacteria, Terrabacteria group, Firmicutes, Bacilli, Bacillales, Planococcaceae, Planococcus	planococcaceae	27819657
Ponibacter altruii	Ponibacter altruii	1908342	1	species			cellular organisms; Bacteria; FCB group; Bacteroidetes/Chlorobi group; Bacteroidetes; Cytophagia; Cytophagales; Hymenobacteraceae; Pontibacter		28725439
Porphyromonas pasteri	Porphyromonas pasteri	1583331	1	species			cellular organisms, Bacteria, FCB group, Bacteroidetes/Chlorobi group, Bacteroidetes, Bacteroidia, Bacteroidales, Porphyromonadaceae, Porphyromonas	porphyromonas	25933621
Porphyromonas pogonae	Porphyromonas pogonae	867595	1	species			cellular organisms, Bacteria, FCB group, Bacteroidetes/Chlorobi group, Bacteroidetes, Bacteroidia, Bacteroidales, Porphyromonadaceae, Porphyromonas		28238846
Prevotella albensis	Prevotella albensis	77768	1	species		"Bacteroides (Prevotella) ruminicola subsp. ruminicola" biovar 7,Bacteroides (Prevotella) ruminicola subsp. ruminicola biovar 7	cellular organisms, Bacteria, FCB group, Bacteroidetes/Chlorobi group, Bacteroidetes, Bacteroidia, Bacteroidales, Prevotellaceae, Prevotella	prevotella	27819657
Prevotella brevis	Prevotella brevis	83231	1	species		Bacteroides ruminicola subsp. brevis	cellular organisms, Bacteria, FCB group, Bacteroidetes/Chlorobi group, Bacteroidetes, Bacteroidia, Bacteroidales, Prevotellaceae, Prevotella	prevotella	27819657
Prevotella colorans	Prevotella colorans	1703337	1	species		Prevotella colorescens,'Prevotella colorans'	cellular organisms, Bacteria, FCB group, Bacteroidetes/Chlorobi group, Bacteroidetes, Bacteroidia, Bacteroidales, Prevotellaceae, Prevotella	prevotella	27150727
Prevotella ihumii	Prevotella ihumii	1917878	1	species			cellular organisms; Bacteria; FCB group; Bacteroidetes/Chlorobi group; Bacteroidetes; Bacteroidia; Bacteroidales; Prevotellaceae; Prevotella		28480042
Prevotella phocaeensis	Prevotella phocaeensis	1776388	1	species			cellular organisms, Bacteria, FCB group, Bacteroidetes/Chlorobi group, Bacteroidetes, Bacteroidia, Bacteroidales, Prevotellaceae, Prevotella	prevotella	28070336
Prevotellamassilia timonensis	Prevotellamassilia timonensis	1852370	1	species			cellular organisms, Bacteria, FCB group, Bacteroidetes/Chlorobi group, Bacteroidetes, Bacteroidia, Bacteroidales, Prevotellaceae, Prevotellamassilia	bacteroidetes	27819657
Propionibacterium namnetense	[Propionibacterium] namnetense	1574624	1	species		Propionibacterium namnetense,Propionibacterium namnetumiensis,Propionibacterium sp. NTS31307302,'Propionibacterium namnetense'	cellular organisms, Bacteria, Terrabacteria group, Actinobacteria, Actinobacteria, Propionibacteriales, Propionibacteriaceae, Cutibacterium	propionibacteriaceae	27259292
Pseudomonas boreopolis	[Pseudomonas] boreopolis	86183	1	species		Pseudomonas boreopolis	cellular organisms, Bacteria, Proteobacteria, Gammaproteobacteria, Xanthomonadales, Xanthomonadaceae, unclassified Xanthomonadaceae	xanthomonadaceae	27819657
Pseudomonas caricapapayae	Pseudomonas caricapapayae	46678	1	species			cellular organisms, Bacteria, Proteobacteria, Gammaproteobacteria, Pseudomonadales, Pseudomonadaceae, Pseudomonas, Pseudomonas syringae group	pseudomonas	27819657
Pseudomonas gessardii	Pseudomonas gessardii	78544	1	species			cellular organisms, Bacteria, Proteobacteria, Gammaproteobacteria, Pseudomonadales, Pseudomonadaceae, Pseudomonas, Pseudomonas fluorescens group	pseudomonas	27819657
Pseudomonas huttiensis	Herbaspirillum huttiense	863372	1	species		Herbaspirillum huttiensis,Pseudomonas huttiensis,[Pseudomonas] huttiensis	cellular organisms, Bacteria, Proteobacteria, Betaproteobacteria, Burkholderiales, Oxalobacteraceae, Herbaspirillum	herbaspirillum	26179298
Pseudomonas tolaasii	Pseudomonas tolaasii	29442	1	species			cellular organisms, Bacteria, Proteobacteria, Gammaproteobacteria, Pseudomonadales, Pseudomonadaceae, Pseudomonas, Pseudomonas fluorescens group	pseudomonas	27819657
Pseudonocardia carboxydivorans	Pseudonocardia carboxydivorans	415010	1	species			cellular organisms, Bacteria, Terrabacteria group, Actinobacteria, Actinobacteria, Pseudonocardiales, Pseudonocardiaceae, Pseudonocardia		28683769
Pygmaiobacter massiliensis	Pygmaiobacter massiliensis	1917873	1	species			cellular organisms, Bacteria, Terrabacteria group, Firmicutes, Clostridia, Clostridiales, Ruminococcaceae, Pygmaiobacter	clostridiales	28179983
Raoultella terrigena	Raoultella terrigena	577	1	species		Klebsiella terrigena	cellular organisms, Bacteria, Proteobacteria, Gammaproteobacteria, Enterobacterales, Enterobacteriaceae, Raoultella	enterobacteriaceae	27819657
Raoultibacter massiliensis	Raoultibacter massiliensis	1852371	1	species			cellular organisms, Bacteria, Terrabacteria group, Actinobacteria, Coriobacteriia, Eggerthellales, Eggerthellaceae, Raoultibacter	actinobacteria	27819657
Raoultibacter timonensis	Raoultibacter timonensis	1907662	1	species			cellular organisms, Bacteria, Terrabacteria group, Actinobacteria, Coriobacteriia, Eggerthellales, Eggerthellaceae, Raoultibacter	actinobacteria	27819657
Rarimicrobium hominis	Rarimicrobium hominis	434126	1	species		Raromicrobium hominis	cellular organisms, Bacteria, Synergistetes, Synergistia, Synergistales, Synergistaceae, Rarimicrobium	bacteria	26320053
Rhizobacterium radiobacter		358	1	species			cellular organisms; Bacteria; Proteobacteria; Alphaproteobacteria; Rhizobiales; Rhizobiaceae; Rhizobium/Agrobacterium group; Agrobacterium; Agrobacterium tumefaciens complex		27819657
Rhizobium pusense	Rhizobium pusense	648995	1	species		Rhizobium indiense	cellular organisms, Bacteria, Proteobacteria, Alphaproteobacteria, Rhizobiales, Rhizobiaceae, Rhizobium/Agrobacterium group, Rhizobium	rhizobium	25669878
Rhodobacter massiliensis		195105	1	species			cellular organisms; Bacteria; Proteobacteria; Alphaproteobacteria; Rhodobacterales; Rhodobacteraceae; Haematobacter		28859350
Risungbinella massiliensis	Risungbinella massiliensis	1329796	1	species			cellular organisms, Bacteria, Terrabacteria group, Firmicutes, Bacilli, Bacillales, Thermoactinomycetaceae, Risungbinella	bacillales	27819657
Romboutsia timonensis	Romboutsia timonensis	1776391	1	species			cellular organisms, Bacteria, Terrabacteria group, Firmicutes, Clostridia, Clostridiales, Peptostreptococcaceae, Romboutsia	clostridiales	27819657
Rubeoparvulum massiliense	Rubeoparvulum massiliense	1631346	1	species		Rubeoparvulum massiliensis	cellular organisms, Bacteria, Terrabacteria group, Firmicutes, Bacilli, Bacillales, Bacillaceae, Rubeoparvulum	bacillaceae	27819657
Rubneribacter badeniensis	Rubneribacter badeniensis	2070688	1	species		29537365	cellular organisms, Bacteria, Terrabacteria group, Actinobacteria, Coriobacteriia, Eggerthellales, Eggerthellaceae, Rubneribacter		29537365
Ruminococcus albus	Ruminococcus albus	1264	1	species			cellular organisms, Bacteria, Terrabacteria group, Firmicutes, Clostridia, Clostridiales, Ruminococcaceae, Ruminococcus	ruminococcus	27819657
Ruminococcus lactaris	Ruminococcus lactaris	46228	1	species		Eubacterium lactaris	cellular organisms, Bacteria, Terrabacteria group, Firmicutes, Clostridia, Clostridiales, Ruminococcaceae, Ruminococcus	ruminococcus	27819657
Rummeliibacillus suwonensis	Rummeliibacillus suwonensis	1306154	1	species			cellular organisms, Bacteria, Terrabacteria group, Firmicutes, Bacilli, Bacillales, Planococcaceae, Rummeliibacillus	planococcaceae	27819657
Rummeliibacilus stabekisii	Rummeliibacillus stabekisii	241244	1	species			cellular organisms; Bacteria; Terrabacteria group; Firmicutes; Bacilli; Bacillales; Planococcaceae; Rummeliibacillus		19406799
Ruthenibacterium lactatiformans	Ruthenibacterium lactatiformans	1550024	1	species			cellular organisms, Bacteria, Terrabacteria group, Firmicutes, Clostridia, Clostridiales, Ruminococcaceae, Ruthenibacterium	clostridiales	27154556
Salimicrobium jeotgali	Salimicrobium jeotgali	1230341	1	species			cellular organisms, Bacteria, Terrabacteria group, Firmicutes, Bacilli, Bacillales, Bacillaceae, Salimicrobium	bacillaceae	27819657
Salinivibrio costicola	Salinivibrio costicola	51367	1	species		Vibrio costicola	cellular organisms, Bacteria, Proteobacteria, Gammaproteobacteria, Vibrionales, Vibrionaceae, Salinivibrio	vibrionaceae	27819657
Selenomonas ruminantium	Selenomonas ruminantium	971	1	species	selenomonas	Ancyromonas ruminantium,Selenomastix ruminantium,Spirillum ruminantium	cellular organisms, Bacteria, Terrabacteria group, Firmicutes, Negativicutes, Selenomonadales, Selenomonadaceae, Selenomonas	selenomonas	27819657
Sellimonas intestinalis	Sellimonas intestinalis	1653434	1	species		'Sellimonas intestinalis'	cellular organisms, Bacteria, Terrabacteria group, Firmicutes, Clostridia, Clostridiales, Lachnospiraceae, Sellimonas	clostridiales	26637816
Senegalia massiliensis	Senegalia massiliensis	1720316	1	species			cellular organisms, Bacteria, Terrabacteria group, Firmicutes, Clostridia, Clostridiales, Clostridiaceae, Senegalia	clostridiales	27819657
Shewanella carassii	Shewanella carassii	1987584	1	species			cellular organisms, Bacteria, Proteobacteria, Gammaproteobacteria, Alteromonadales, Shewanellaceae, Shewanella		29205124
Solibacillus silvestris	Solibacillus silvestris	76853	1	species		Bacillus silvestris	cellular organisms, Bacteria, Terrabacteria group, Firmicutes, Bacilli, Bacillales, Planococcaceae, Solibacillus	planococcaceae	27819657
Sphingobacterium hotanense	Sphingobacterium hotanense	649196	1	species		Sphingobacterium populus	cellular organisms, Bacteria, FCB group, Bacteroidetes/Chlorobi group, Bacteroidetes, Sphingobacteriia, Sphingobacteriales, Sphingobacteriaceae, Sphingobacterium		28353460
Sphingobacterium lactis	Sphingobacterium lactis	797291	1	species			cellular organisms, Bacteria, FCB group, Bacteroidetes/Chlorobi group, Bacteroidetes, Sphingobacteriia, Sphingobacteriales, Sphingobacteriaceae, Sphingobacterium		28141505
Sphingomonas anadarae	Sphingomonas anadarae	387660	1	species		'Sphingomonas anadarae'	cellular organisms, Bacteria, Proteobacteria, Alphaproteobacteria, Sphingomonadales, Sphingomonadaceae, Sphingomonas	sphingomonas	25851908
Sphingomonas koreensis	Sphingomonas koreensis	93064	1	species			cellular organisms, Bacteria, Proteobacteria, Alphaproteobacteria, Sphingomonadales, Sphingomonadaceae, Sphingomonas	sphingomonas	25540396
Spiroplasma turonicum	Spiroplasma turonicum	216946	1	species			cellular organisms, Bacteria, Terrabacteria group, Tenericutes, Mollicutes, Entomoplasmatales, Spiroplasmataceae, Spiroplasma	spiroplasma	25428150
Sporolactobacillus laevolacticus	Sporolactobacillus laevolacticus	33018	1	species		Bacillus laevolacticus,Bacillus myxolacticus	cellular organisms, Bacteria, Terrabacteria group, Firmicutes, Bacilli, Bacillales, Sporolactobacillaceae, Sporolactobacillus	bacillales	27819657
Sporosarcina aquimarina	Sporosarcina aquimarina	114975	1	species		Sporosarcina aquamarinus,Bacillus aquamarinus	cellular organisms, Bacteria, Terrabacteria group, Firmicutes, Bacilli, Bacillales, Planococcaceae, Sporosarcina	sporosarcina	27819657
Staphylococcus argenteus	Staphylococcus argenteus	985002	1	species		Staphylococcus aureus clonal complex 75	cellular organisms, Bacteria, Terrabacteria group, Firmicutes, Bacilli, Bacillales, Staphylococcaceae, Staphylococcus	staphylococcus	25269845
Staphylococcus chromogenes	Staphylococcus chromogenes	46126	1	species		28706393	cellular organisms, Bacteria, Terrabacteria group, Firmicutes, Bacilli, Bacillales, Staphylococcaceae, Staphylococcus		28706393
Staphylococcus fleurettii	Staphylococcus fleurettii	150056	1	species		Staphylococcus fleuretti	cellular organisms, Bacteria, Terrabacteria group, Firmicutes, Bacilli, Bacillales, Staphylococcaceae, Staphylococcus	staphylococcus	27188770
Staphylococcus piscifermentans	Staphylococcus piscifermentans	70258	1	species			cellular organisms, Bacteria, Terrabacteria group, Firmicutes, Bacilli, Bacillales, Staphylococcaceae, Staphylococcus	staphylococcus	25878345
Stenotrophomonas acidaminiphila	Stenotrophomonas acidaminiphila	128780	1	species		Stenotrophomonas acidaminophila	cellular organisms, Bacteria, Proteobacteria, Gammaproteobacteria, Xanthomonadales, Xanthomonadaceae, Stenotrophomonas	stenotrophomonas	27819657
Stenotrophomonas africana		40324	1	species		Xanthomonas maltophilia, Stenotrophomonas africana, Pseudomonas maltophilia, Pseudomonas maltiphilia, Stenotrophomonas maltiphilia, Pseudomonas betle, Pseudomonas beteli	cellular organisms; Bacteria; Proteobacteria; Gammaproteobacteria; Xanthomonadales; Xanthomonadaceae; Stenotrophomonas; Stenotrophomonas maltophilia group		28859350
Streptobacillus notomytis	Streptobacillus notomytis	1712031	1	species			cellular organisms, Bacteria, Fusobacteria, Fusobacteriia, Fusobacteriales, Leptotrichiaceae, Streptobacillus		29191371
Streptococcus caprae	Streptococcus caprae	1640501	1	species			cellular organisms, Bacteria, Terrabacteria group, Firmicutes, Bacilli, Lactobacillales, Streptococcaceae, Streptococcus		28954470
Streptococcus dentapri	Streptococcus dentapri	573564	1	species			cellular organisms, Bacteria, Terrabacteria group, Firmicutes, Bacilli, Lactobacillales, Streptococcaceae, Streptococcus		28892899
Streptococcus devriesei	Streptococcus devriesei	231233	1	species			cellular organisms, Bacteria, Terrabacteria group, Firmicutes, Bacilli, Lactobacillales, Streptococcaceae, Streptococcus	streptococcus	28053705
Streptococcus hyointestinalis	Streptococcus hyointestinalis	1337	1	species			cellular organisms, Bacteria, Terrabacteria group, Firmicutes, Bacilli, Lactobacillales, Streptococcaceae, Streptococcus	streptococcus	26960634
Streptococcus minor	Streptococcus minor	229549	1	species			cellular organisms, Bacteria, Terrabacteria group, Firmicutes, Bacilli, Lactobacillales, Streptococcaceae, Streptococcus	streptococcus	27688883
Streptococcus parauberis	Streptococcus parauberis	1348	1	species		Streptococcus uberis type (genotype) II	cellular organisms, Bacteria, Terrabacteria group, Firmicutes, Bacilli, Lactobacillales, Streptococcaceae, Streptococcus	streptococcus	27514967
Streptococcus pluranimalium	Streptococcus pluranimalium	82348	1	species		Streptococcus plutanimalium	cellular organisms, Bacteria, Terrabacteria group, Firmicutes, Bacilli, Lactobacillales, Streptococcaceae, Streptococcus	streptococcus	25437686
Streptococcus timonensis	Streptococcus timonensis	1852387	1	species			cellular organisms, Bacteria, Terrabacteria group, Firmicutes, Bacilli, Lactobacillales, Streptococcaceae, Streptococcus	streptococcus	27819657
Streptomyces atratus	Streptomyces atratus	1893	1	species			cellular organisms, Bacteria, Terrabacteria group, Actinobacteria, Actinobacteria, Streptomycetales, Streptomycetaceae, Streptomyces	streptomyces	26585366
Streptomyces koyangensis	Streptomyces koyangensis	188770	1	species			cellular organisms, Bacteria, Terrabacteria group, Actinobacteria, Actinobacteria, Streptomycetales, Streptomycetaceae, Streptomyces	streptomyces	27819657
Streptomyces lydicus	Streptomyces lydicus	47763	1	species		Streptomyces lydius	cellular organisms, Bacteria, Terrabacteria group, Actinobacteria, Actinobacteria, Streptomycetales, Streptomycetaceae, Streptomyces	streptomyces	28859350
Streptomyces sampsonii	Streptomyces sampsonii	42239	1	species		Actinomyces sampsonii	cellular organisms, Bacteria, Terrabacteria group, Actinobacteria, Actinobacteria, Streptomycetales, Streptomycetaceae, Streptomyces, Streptomyces albidoflavus group	streptomyces	28859350
Streptomyces thermocarboxydus	Streptomyces thermocarboxydus	59299	1	species			cellular organisms, Bacteria, Terrabacteria group, Actinobacteria, Actinobacteria, Streptomycetales, Streptomycetaceae, Streptomyces	streptomyces	24462427
Tatumella saanichensis	Tatumella saanichensis	480813	1	species		Tatumella saanichae,Tatumella sp. NML 06-3099	cellular organisms, Bacteria, Proteobacteria, Gammaproteobacteria, Enterobacterales, Erwiniaceae, Tatumella	gammaproteobacteria	25807976
Terribacillus aidingensis	Terribacillus aidingensis	586416	1	species			cellular organisms, Bacteria, Terrabacteria group, Firmicutes, Bacilli, Bacillales, Bacillaceae, Terribacillus	bacillaceae	27819657
Terrisporobacter mayombei	Terrisporobacter mayombei	1541	1	species		Clostridium mayombeii,Clostridium mayombei	cellular organisms, Bacteria, Terrabacteria group, Firmicutes, Clostridia, Clostridiales, Peptostreptococcaceae, Terrisporobacter	clostridiales	27819657
Terrisporobacter othiniensis	Terrisporobacter othiniensis	1577792	1	species			cellular organisms, Bacteria, Terrabacteria group, Firmicutes, Clostridia, Clostridiales, Peptostreptococcaceae, Terrisporobacter	clostridiales	25744994
Tetragenococcus koreensis	Tetragenococcus koreensis	290335	1	species			cellular organisms, Bacteria, Terrabacteria group, Firmicutes, Bacilli, Lactobacillales, Enterococcaceae, Tetragenococcus	enterococcaceae	27819657
Thermoactinomyces sanguinis	Thermoactinomyces sanguinis	110099	1	species		'Thermoactinomyces sanguinis'	cellular organisms, Bacteria, Terrabacteria group, Firmicutes, Bacilli, Bacillales, Thermoactinomycetaceae, Thermoactinomyces	thermoactinomyces	27819657
Tidjanibacter massiliensis	Tidjanibacter massiliensis	1871003	1	species		'Tidjanibacter massiliensis'	cellular organisms, Bacteria, FCB group, Bacteroidetes/Chlorobi group, Bacteroidetes, Bacteroidia, Bacteroidales, Rikenellaceae, Tidjanibacter	bacteroidetes	27819657
Traorella massiliensis	Traorella massiliensis	1903263	1	species		'Traorella massiliensis'	cellular organisms, Bacteria, Terrabacteria group, Firmicutes, Erysipelotrichia, Erysipelotrichales, Erysipelotrichaceae, Traorella	firmicutes	28275430
Tsukamurella hominis	Tsukamurella ocularis	1970234	1	species			cellular organisms, Bacteria, Terrabacteria group, Actinobacteria, Actinobacteria, Corynebacteriales, Tsukamurellaceae, Tsukamurella		29458478
Tsukamurella hongkongensis	Tsukamurella hongkongensis	1671023	1	species			cellular organisms, Bacteria, Terrabacteria group, Actinobacteria, Actinobacteria, Corynebacteriales, Tsukamurellaceae, Tsukamurella	actinobacteria	26530900
Tsukamurella ocularis	Tsukamurella ocularis	1970234	1	species			cellular organisms, Bacteria, Terrabacteria group, Actinobacteria, Actinobacteria, Corynebacteriales, Tsukamurellaceae, Tsukamurella		29458478
Tsukamurella sinensis	Tsukamurella sinensis	1671022	1	species			cellular organisms, Bacteria, Terrabacteria group, Actinobacteria, Actinobacteria, Corynebacteriales, Tsukamurellaceae, Tsukamurella	actinobacteria	26530900
Urmitella timonensis	Urmitella timonensis	1870994	1	species		'Urmitella timonensis'	cellular organisms, Bacteria, Terrabacteria group, Firmicutes, Tissierellia, Tissierellales, Tissierellaceae, Urmitella	firmicutes	27819657
Vaginella massiliensis	Vaginella massiliensis	1816680	1	species			cellular organisms, Bacteria, FCB group, Bacteroidetes/Chlorobi group, Bacteroidetes, Flavobacteriia, Flavobacteriales, Flavobacteriaceae, Vaginella	flavobacteriaceae	27872749
Vagococcus carniphilus	Vagococcus carniphilus	218144	1	species			cellular organisms, Bacteria, Terrabacteria group, Firmicutes, Bacilli, Lactobacillales, Enterococcaceae, Vagococcus	enterococcaceae	27819657
Vagococcus lutrae	Vagococcus lutrae	81947	1	species			cellular organisms, Bacteria, Terrabacteria group, Firmicutes, Bacilli, Lactobacillales, Enterococcaceae, Vagococcus	enterococcaceae	27819657
Vagococcus penaei	Vagococcus penaei	633807	1	species		Vagococcus sp. CD 276	cellular organisms, Bacteria, Terrabacteria group, Firmicutes, Bacilli, Lactobacillales, Enterococcaceae, Vagococcus	enterococcaceae	27819657
Vagococcus teuberi	Vagococcus teuberi	519472	1	species			cellular organisms, Bacteria, Terrabacteria group, Firmicutes, Bacilli, Lactobacillales, Enterococcaceae, Vagococcus	enterococcaceae	27819657
Varibaculum timonense	Varibaculum timonense	1964383	1	species			cellular organisms; Bacteria; Terrabacteria group; Actinobacteria; Actinobacteria; Actinomycetales; Actinomycetaceae; Varibaculum		28480042
Veillonella seminalis	Veillonella seminalis	1502943	1	species			cellular organisms, Bacteria, Terrabacteria group, Firmicutes, Negativicutes, Veillonellales, Veillonellaceae, Veillonella	veillonella	25052396
Vibrio cidicii	Vibrio cidicii	1763883	1	species		'Vibrio cidicii'	cellular organisms, Bacteria, Proteobacteria, Gammaproteobacteria, Vibrionales, Vibrionaceae, Vibrio	vibrio	27468862
Vibrio navarrensis	Vibrio navarrensis	29495	1	species			cellular organisms, Bacteria, Proteobacteria, Gammaproteobacteria, Vibrionales, Vibrionaceae, Vibrio	vibrio	25187632
Virgibacillus dakarensis	Virgibacillus dakarensis	1917889	1	species		'Virgibacillus dakarensis'	cellular organisms, Bacteria, Terrabacteria group, Firmicutes, Bacilli, Bacillales, Bacillaceae, Virgibacillus	virgibacillus	28280541
Virgibacillus marseillensis	Virgibacillus marseillensis	1936061	1	species		'Virgibacillus marseillensis'	cellular organisms, Bacteria, Terrabacteria group, Firmicutes, Bacilli, Bacillales, Bacillaceae, Virgibacillus	virgibacillus	28280541
Virgibacillus siamensis	Virgibacillus siamensis	480071	1	species			cellular organisms, Bacteria, Terrabacteria group, Firmicutes, Bacilli, Bacillales, Bacillaceae, Virgibacillus	virgibacillus	27819657
Waddlia chondrophila	Waddlia chondrophila	71667	1	species			cellular organisms, Bacteria, PVC group, Chlamydiae, Chlamydiia, Parachlamydiales, Waddliaceae, Waddlia		29145645
Xanthomonas massiliensis	Xanthomonas massiliensis	1720302	1	species		'Xanthomonas massiliensis'	cellular organisms, Bacteria, Proteobacteria, Gammaproteobacteria, Xanthomonadales, Xanthomonadaceae, Xanthomonas	xanthomonas	27819657

## Sheet: NEWSPECIES-NOT ON NBCI TAXONOMY
Name	Phylum	PMID
Acinetobacter colistiniresistens	Proteobacteria	28671519
Actinomyces bouchesdurhonensis	Actinobacteria	27819657
Actinomyces culturomici	Actinobacteria	https://doi.org/10.1016/j.nmni.2017.12.008
Actinomyces ihumae	Actinobacteria	27819657
Actinomyces mediterranea	Actinobacteria	http://dx.doi.org/10.1016/j.humic.2017.01.001
Actinomyces minihominis	Actinobacteria	https://doi.org/10.1016/j.nmni.2018.03.006
Actinomyces oralis	Actinobacteria	https://doi.org/10.1016/j.nmni.2017.12.007
Actinomyces pacaensis	Actinobacteria	https://doi.org/10.1016/j.nmni.2017.12.006
Actinomyces phoceensis	Actinobacteria	27819657
Africanibacillus massiliensis	Firmicutes	27408735
Alistipes massiliensis	Bacteroidetes	27819657
Alistipes phoceensis	Bacteroidetes	27819657
Alistipes provencensis	Bacteroidetes	27819657
Anaerococcus jeddahensis	Firmicutes	27819657
Anaerococcus urinomassiliensis	Firmicutes	27408746
Anaerofustis massiliensis	Firmicutes	27819657
Anaerosalibacter timonensis	Firmicutes	27819657
Anaerotruncus massiliensis	Firmicutes	27819657
Arabia massiliensis	Actinobacteria	27819657
Arthrobacter pyridinolis	Actinobacteriae	27819657
Bacilliculturomica massiliensis	Firmicutes	28794883
Bacillus kwashiorkori	Firmicutes	29076642
Bacillus massilinigeriensis	Firmicutes	27819657
Bacillus phoceensis	Firmicutes	27819657
Bacillus tuaregi	Firmicutes	28706723
Bacteroides bouchesdurhonensis	Bacteroidetes	27819657
Bacteroides congonensis	Bacteroidetes	27819657
Bacteroides cutis	Bacteroidetes	29556403
Bacteroides ihumae	Bacteroidetes	28289545
Bacteroides massiliae	Bacteroidetes	28859350
Bacteroides phoceense	Bacteroidetes	27819657
Beduinella massiliensis	Firmicutes	27819657
Blautia phoceensis	Firmicutes	27819657
Blautia timonensis	Firmicutes	27819657
Brachybacterium massiliense	Actinobacteria	27819657
Bradyrhizobium massiliensis	Proteobacateria	28859350
Brevibacterium ihuae	Actinobacteria	29204284
Brevibacterium phoceense	Actinobacteria	27819657
Brucella vertebral	Proteobacteria	29619327
Butyricimonas phoceensis	Bacteroidetes	27819657
Butyricimonas timonensis	Bacteroidetes	27819657
Caecibacter massiliensis	Firmicutes	http://dx.doi.org/10.1016/j.nmni.2016.11.021
Caecumella massiliensis	Firmicutes	27819657
Cellulomonas timonensis	Actinobacteria	27819657
Chryseobacterium timonianum	Bacteroidetes	28509971
Citricoccus massiliensi	Actinobacteria	https://doi.org/10.1016/j.nmni.2018.02.004
Clostridium beduini	Firmicutes	27819657
Clostridium bouchesdurhonense	Firmicutes	27819657
Clostridium marseillense	Firmicutes	27819657
Clostridium massiliosenegalense	Firmicutes	27819657
Clostridium mediterraneense	Firmicutes	27819657
Clostridium merdae	Firmicutes	http://dx.doi.org/10.1016/j.nmni.2017.02.005
Clostridium minihomine	Firmicutes	https://doi.org/10.1016/j.nmni.2018.03.005
Clostridium niameyense	Firmicutes	27819657
Clostridium nigeriense	Firmicutes	27819657
Clostridium phoceense	Firmicutes	27819657
Clostridium touaregense	Firmicutes	27819657
Colibacter massiliensis	Firmicutes	28275434
Colidextribacter massiliensis	Firmicutes	28275436
Colisinistribacter massiliensis	Firmicutes	27819657
Collinsella bouchesdurhonensis	Actinobacteria	28275440
Collinsella gabonensis	Actinobacteria	27819657
Collinsella phocaeensis	Actinobacteria	http://dx.doi.org/10.1016/j.nmni.2017.02.005
Collinsella provencensis	Actinobacteria	https://doi.org/10.1016/j.nmni.2018.02.003
Collinsella vaginalis	Actinobacteria	http://dx.doi.org/10.1016/j.humic.2016.11.001
Colonella massiliensis	Bacteroidetes	27819657
Corynebacterium fournierii	Actinobacteria	29383461
Corynebacterium karolinskerse	Actinobacteria	27819657
Corynebacterium lascolaense	Actinobacteria	27819657
Corynebacterium pacaense	Actinobacteria	27819657
Dermabacter indicis	Actinobacteria	28859350
Desulfomassilia massiliensis	Proteobacteria	27819657
Drancouterella timonensis	Firmicutes	27819657
Duodenibacillus massiliensis	Proteobacteria	28275442
Eggerthella timonensis	Actinobacteria	27819657
Enorma phocaeensis	Actinobacteria	http://dx.doi.org/10.1016/j.nmni.2017.02.005
Enterobacter timonensis	Proteobacteria	27819657
Enterococcus timonensis	Firmicutes	https://doi.org/10.1016/j.nmni.2017.12.004
Eubacterium massiliense	Firmicutes	27819657
Flavonifractor marseillense	Firmicutes	27819657
Gemella massiliensis	Firmicutes	https://doi.org/10.1016/j.nmni.2017.12.009
Gordonibacter massiliensis	Actinobacteria	27819657
Gorillibacterium timonense	Firmicutes	27819657
Gracilibacillus phocaeensis	Firmicutes	29062488
Halomonas massiliensis	Proteobacteria	27819657
Holdemania timonensis	Firmicutes	27819657
Hugonella massiliensis	Actinobacteria	27819657
Ihuella massiliensis	Firmicutes	27819657
Ihuprevotella massiliensis	Bacteroidetes	27819657
Ileibacterium massiliense	Firmicutes	28275435
Inediibacterium massiliense	Firmicutes	28190153
Intestinibacter massiliensis	Firmicutes	27830078
Intestinimonas phoceensis	Firmicutes	27819657
Khelaifiella massiliense	Firmicutes	27819657
Kocuria massiliensis	Actinobacteria	29063496
Lachnoclostridium bouchesdurhonense	Firmicutes	27493758
Lachnoclostridium edouardi	Firmicutes	28831300
Lachnoclostridium timonense	Firmicutes	27819657
Lachnoclostridium tuaregi	Firmicutes	27699049
Lactobacillus raoultii	Firmicutes	29204281
Lactobacillus timonensis	Firmicutes	28794887
Lactomassilus timonensis	Firmicutes	29321940
Leptotrichia massiliensis	Fusobacteria	27819657
Leucobacter massiliensis	Actinobacteria	29204283
Mailhella massiliensis	Proteobacteria	http://dx.doi.org/10.1016/j.nmni.2017.02.005
Marseillococcus timonensis	Firmicutes	27819657
Massilibacteroides vaginae	Bacteroidetes	29071070
Massiliclostridium coli	Firmicutes	28224040
Massiliculturomica massiliensis	Actinobacteria	27819657
Massilimaliae massiliensis	Proteobacteria	27819657
Massilioamazonia massiliensis	Firmicutes	27819657
Massiliobacillus massiliensis	Actinobacteria	27819657
Massiliobacterium senegalense	Firmicutes	27819657
Massiliprevotella massiliensis	Firmicutes	27819657
Mediannikovella massiliensis	Firmicutes	27819657
Metaprevotella massiliensis	Bacteroidetes	27819657
Millionella massiliensis	Bacteroidetes	28275429
Miniphocibacter massiliensis	Firmicutes	https://doi.org/10.1016/j.nmni.2018.03.003
Mordavella massiliensis	Firmicutes	http://dx.doi.org/10.1016/j.nmni.2017.02.005
Murdochiella timonensis	Firmicutes	27819657
Murdochiella vaginalis	Firmicutes	http://dx.doi.org/10.1016/j.humic.2016.11.002
Mycobacterium tahitimassiliense	Actinobacteria	28859350
Ndiopella massiliensis	Bacteroidetes	27819657
Negativibacillus massiliensis	Firmicutes	28275439
Neobitarella massiliensis	Firmicutes	https://doi.org/10.1016/j.nmni.2018.03.004
Niameyibacter massiliensis	Firmicutes	27819657
Olegusella massiliensis	Firmicutes	27330814
Olsenella congonensis	Actinobacteria	28831301
Olsenella massiliensis	Actinobacteria	27819657
Olsenella mediterranea	Actinobacteria	https://doi.org/10.1016/j.humic.2017.05.003.
Olsenella phocaensis	Actinobacteria	27819657
Olsenella provencensis	Actinobacteria	27819657
Olsenella timonensis	Actinobacteria	27819657
Olsenella urininfantis	Actinobacteria	https://doi.org/10.1016/j.humic.2016.11.003.
Oscillibacter massiliensis	Firmicutes	27819657
Paenibacillus bouchesdurhonensis	Firmicutes	27819657
Paenibacillus marasmiensis	Firmicutes	27819657
Paenibacillus numidis	Firmicutes	27819657
Paenibacillus phoceensis	Firmicutes	27819657
Paenibacillus rubinfantis	Firmicutes	27819657
Paenibacillus senegalimassiliensis	Firmicutes	27819657
Paenibacillus tuaregi	Firmicutes	27819657
Parabacteroides bouchesdurhonensis	Bacteroidetes	https://doi.org/10.1016/j.nmni.2018.02.004
Parabacteroides massiliensis	Bacteroidetes	27819657
Parabacteroides timonensis	Bacteroidetes	http://dx.doi.org/10.1016/j.humic.2016.10.002
Peptoniphilus duodeni	Firmicutes	http://dx.doi.org/10.1016/j.humic.2017.01.002
Peptoniphilus lacydonensis	Firmicutes	https://doi.org/10.1016/j.nmni.2018.02.007
Peptoniphilus pacaensis	Firmicutes	27819657
Peptoniphilus raoultii	Firmicutes	27408736
Peptoniphilus vaginalis	Firmicutes	27482387
Phocibacillus massiliensis	Firmicutes	27482388
Prevotella caccae	Bacteroidetes	27819657
Prevotella lascolai	Bacteroidetes	29447068
Provencibacter massiliensis	Firmicutes	27819657
Pseudoflavonifractor phocaeensis	Firmicutes	28275431
Romboutsia massiliensis	Firmicutes	27819657
Ruminococcus phocaeensis	Firmicutes	27819657
Sanguibacter massileinsis	Actinobacteria	https://doi.org/10.1016/j.nmni.2018.03.002
Sanguibacteroides massiliensis	Firmicutes	27819657
Sediminibacillus massiliensis	Firmicutes	29417358
Sutterella massiliensis	Proteobacteria	27819657
Sutterella seckii	Proteobacteria	https://doi.org/10.1016/j.nmni.2018.02.005
Sutturella timonensis	Proteobacteria	http://dx.doi.org/10.1016/j.nmni.2017.02.005
Urinacoccus massiliensis	Firmicutes	27668082
Urmitella massiliensis	Firmicutes	27819657
Varibaculum massiliense	Actinobacteria	27504187
Veillonella massiliensis	Firmicutes	https://doi.org/10.1016/j.humic.2017.05.002.
Virgibacillus ndiopensis	Firmicutes	29062488
Vitreoscilla massiliensis	Proteobacteria	27819657
Weeksella massiliensis	Bacteroidetes	28859350
