# Supplementary material for: The contribution of culturomics to the repertoire of isolated human bacterial and archaeal species
Source: Microbiome. 2018 May 24;6:94. doi: 10.1186/s40168-018-0485-5 (PMC5966928; doi:10.1186/s40168-018-0485-5)
Supplement: Supplementary file 3 — This table represents all the bacterial species isolated at least once from the human being, classified according to its phylum and combining the present work and the previous species reported by Hugon et al., in 2015. (XLSX 73 kb) [file 40168_2018_485_MOESM3_ESM.xlsx]

## Sheet: Feuil1
Name	Phylum
Abiotrophia defectiva	Firmicutes
Abiotrophia para-adiacens	Firmicutes
Acetobacter cibinongensis	Proteobacteria
Acetobacter indonesiensis	Proteobacteria
Acetobacter pasteurianus	Proteobacteria
Acholeplasma laidlawii	Tenericutes
Acholeplasma oculi	Tenericutes
Achromobacter animicus	Proteobacteria
Achromobacter denitrificans	Proteobacteria
Achromobacter dolens	Proteobacteria
Achromobacter insolitus	Proteobacteria
Achromobacter insuavis	Proteobacteria
Achromobacter marplatensis	Proteobacteria
Achromobacter mucicolens	Proteobacteria
Achromobacter piechaudii	Proteobacteria
Achromobacter pulmonis	Proteobacteria
Achromobacter ruhlandii	Proteobacteria
Achromobacter spanius	Proteobacteria
Achromobacter spiritinus	Proteobacteria
Achromobacter xylosoxidans	Proteobacteria
Acidaminococcus fermentans	Firmicutes
Acidaminococcus intestini	Firmicutes
Acidaminococcus massiliensis	Firmicutes
Acidaminococcus timonensis	Firmicutes
Acidipropionibacterium jensenii	Actinobacteria
Acidomonas methanolica	Proteobacteria
Acidovorax avenae	Proteobacteria
Acidovorax delafieldii	Proteobacteria
Acidovorax oryzae	Proteobacteria
Acidovorax temperans	Proteobacteria
Acidovorax wautersii	Proteobacteria
Acinetobacter baumannii	Proteobacteria
Acinetobacter baylyi	Proteobacteria
Acinetobacter beijerinckii	Proteobacteria
Acinetobacter bereziniae	Proteobacteria
Acinetobacter calcoaceticus	Proteobacteria
Acinetobacter colistiniresistens	Proteobacteria
Acinetobacter dijkshoorniae	Proteobacteria
Acinetobacter guillouiae	Proteobacteria
Acinetobacter gyllenbergii	Proteobacteria
Acinetobacter haemolyticus	Proteobacteria
Acinetobacter johnsonii	Proteobacteria
Acinetobacter junii	Proteobacteria
Acinetobacter lwoffii	Proteobacteria
Acinetobacter nosocomialis	Proteobacteria
Acinetobacter parvus	Proteobacteria
Acinetobacter pittii	Proteobacteria
Acinetobacter radioresistens	Proteobacteria
Acinetobacter schindleri	Proteobacteria
Acinetobacter seifertii	Proteobacteria
Acinetobacter septicus	Proteobacteria
Acinetobacter soli	Proteobacteria
Acinetobacter towneri	Proteobacteria
Acinetobacter ursingii	Proteobacteria
Acinetobacter variabilis	Proteobacteria
Acinetobacter venetianus	Proteobacteria
Actinobacillus capsulatus	Proteobacteria
Actinobacillus equuli	Proteobacteria
Actinobacillus hominis	Proteobacteria
Actinobacillus lignieresii	Proteobacteria
Actinobacillus suis	Proteobacteria
Actinobacillus ureae	Proteobacteria
Actinobaculum massiliense	Actinobacteria
Actinobaculum schaalii	Actinobacteria
Actinobaculum timonae	Actinobacteria
Actinobaculum urinale	Actinobacteria
Actinomadura chibensis	Actinobacteria
Actinomadura cremea	Actinobacteria
Actinomadura latina	Actinobacteria
Actinomadura madurae	Actinobacteria
Actinomadura meyerae	Actinobacteria
Actinomadura nitritigenes	Actinobacteria
Actinomadura pelletieri	Actinobacteria
Actinomadura sputi	Actinobacteria
Actinomyces bouchesdurhonensis	Actinobacteria
Actinomyces bovis	Actinobacteria
Actinomyces cardiffensis	Actinobacteria
Actinomyces culturomici	Actinobacteria
Actinomyces dentalis	Actinobacteria
Actinomyces europaeus	Actinobacteria
Actinomyces funkei	Actinobacteria
Actinomyces georgiae	Actinobacteria
Actinomyces gerencseriae	Actinobacteria
Actinomyces graevenitzii	Actinobacteria
Actinomyces grossensis	Actinobacteria
Actinomyces haliotis	Actinobacteria
Actinomyces hominis	Actinobacteria
Actinomyces hongkongensis	Actinobacteria
Actinomyces houstonensis	Actinobacteria
Actinomyces ihuae	Actinobacteria
Actinomyces israelii	Actinobacteria
Actinomyces johnsonii	Actinobacteria
Actinomyces lingnae	Actinobacteria
Actinomyces massiliensis	Actinobacteria
Actinomyces mediterranea	Actinobacteria
Actinomyces meyeri	Actinobacteria
Actinomyces minihominis	Actinobacteria
Actinomyces naeslundii	Actinobacteria
Actinomyces nasicola	Actinobacteria
Actinomyces neuii	Actinobacteria
Actinomyces odontolyticus	Actinobacteria
Actinomyces oralis	Actinobacteria
Actinomyces oricola	Actinobacteria
Actinomyces oris	Actinobacteria
Actinomyces pacaensis	Actinobacteria
Actinomyces phoceensis	Actinobacteria
Actinomyces polynesiensis	Actinobacteria
Actinomyces provencensis	Actinobacteria
Actinomyces radicidentis	Actinobacteria
Actinomyces radingae	Actinobacteria
Actinomyces timonensis	Actinobacteria
Actinomyces turicensis	Actinobacteria
Actinomyces urinae	Actinobacteria
Actinomyces urogenitalis	Actinobacteria
Actinomyces viscosus	Actinobacteria
Actinotignum schaalii	Actinobacteria
Actinotignum timonense	Actinobacteria
Adlercreutzia equolifaciens	Actinobacteria
Advenella incenata	Proteobacteria
Advenella kashmirensis	Proteobacteria
Aeribacillus pallidus	Firmicutes
Aerococcus christensenii	Firmicutes
Aerococcus sanguinicola	Firmicutes
Aerococcus urinae	Firmicutes
Aerococcus urinaehominis	Firmicutes
Aerococcus viridans	Firmicutes
Aeromicrobium massiliense	Actinobacteria
Aeromicrobium tamlense	Actinobacteria
Aeromonas allosaccharophila	Proteobacteria
Aeromonas bestiarum	Proteobacteria
Aeromonas caviae	Proteobacteria
Aeromonas dhakensis	Proteobacteria
Aeromonas diversa	Proteobacteria
Aeromonas encheleia	Proteobacteria
Aeromonas enterica	Proteobacteria
Aeromonas enteropelogenes	Proteobacteria
Aeromonas eucrenophila	Proteobacteria
Aeromonas hydrophila	Proteobacteria
Aeromonas intestinalis	Proteobacteria
Aeromonas jandaei	Proteobacteria
Aeromonas media	Proteobacteria
Aeromonas popoffii	Proteobacteria
Aeromonas salmonicida	Proteobacteria
Aeromonas sanarellii	Proteobacteria
Aeromonas schubertii	Proteobacteria
Aeromonas sobria	Proteobacteria
Aeromonas taiwanensis	Proteobacteria
Aeromonas tecta	Proteobacteria
Aeromonas veronii	Proteobacteria
Afipia broomeae	Proteobacteria
Afipia clevelandensis	Proteobacteria
Afipia felis	Proteobacteria
Africanibacillus massiliensis	Firmicutes
Aggregatibacter actinomycetemcomitans	Proteobacteria
Aggregatibacter aphrophilus	Proteobacteria
Aggregatibacter segnis	Proteobacteria
Agrobacterium tumefaciens	Proteobacteria
Agrococcus casei	Actinobacteria
Agrococcus jenensis	Actinobacteria
Agrococcus terreus	Actinobacteria
Agromyces soli	Actinobacteria
Akkermansia muciniphila	Verrucomicrobia
Alcaligenes faecalis	Proteobacteria
Alicyclobacillus consociatus	Firmicutes
Alishewanella fetalis	Proteobacteria
Alistipes finegoldii	Bacteroidetes
Alistipes ihuae	Bacteroidetes
Alistipes indistinctus	Bacteroidetes
Alistipes inops	Bacteroidetes
Alistipes jeddahmassiliensis	Bacteroidetes
Alistipes massiliensis	Bacteroidetes
Alistipes obesi	Bacteroidetes
Alistipes onderdonkii	Bacteroidetes
Alistipes phoceensis	Bacteroidetes
Alistipes provencensis	Bacteroidetes
Alistipes putredinis	Bacteroidetes
Alistipes senegalensis	Bacteroidetes
Alistipes shahii	Bacteroidetes
Alistipes timonensis	Bacteroidetes
Alkalibacillus halophilus	Firmicutes
Alkanindiges hongkongensis	Proteobacteria
Alkanindiges illinoisensis	Proteobacteria
Allisonella histaminiformans	Firmicutes
Alloiococcus otitis	Firmicutes
Allomonas enterica	Proteobacteria
Alloprevotella rava	Bacteroidetes
Alloprevotella tannerae	Bacteroidetes
Alloscardovia omnicolens	Actinobacteria
Amazonia massiliensis	Firmicutes
Amoebinatus massiliae	Bacteroidetes
Amycolatopsis benzoatilytica	Actinobacteria
Amycolatopsis orientalis	Actinobacteria
Anaerobiospirillum succiniciproducens	Proteobacteria
Anaerobiospirillum thomasii	Proteobacteria
Anaerococcus degenerii	Firmicutes
Anaerococcus hydrogenalis	Firmicutes
Anaerococcus jeddahensis	Firmicutes
Anaerococcus lactolyticus	Firmicutes
Anaerococcus mediterraneensis	Firmicutes
Anaerococcus murdochii	Firmicutes
Anaerococcus nagyae	Firmicutes
Anaerococcus obesi	Firmicutes
Anaerococcus octavius	Firmicutes
Anaerococcus pacaensis	Firmicutes
Anaerococcus prevotii	Firmicutes
Anaerococcus provenciensis	Firmicutes
Anaerococcus senegalensis	Firmicutes
Anaerococcus tetradius	Firmicutes
Anaerococcus urinomassiliensis	Firmicutes
Anaerococcus vaginalis	Firmicutes
Anaerofustis massiliensis	Firmicutes
Anaerofustis stercorihominis	Firmicutes
Anaeroglobus geminatus	Firmicutes
Anaeromassilibacillus senegalensis	Firmicutes
Anaerorhabdus furcosa	Bacteroidetes
Anaerosalibacter bizertensis	Firmicutes
Anaerosalibacter massiliensis	Firmicutes
Anaerosalibacter timonensis	Firmicutes
Anaerospora hongkongensis	Firmicutes
Anaerostipes caccae	Firmicutes
Anaerostipes hadrus	Firmicutes
Anaerostipes rhamnosivorans	Firmicutes
Anaerotruncus colihominis	Firmicutes
Anaerotruncus massiliensis	Firmicutes
Anaerotruncus rubinfantis	Firmicutes
Anaplasma marginale	Proteobacteria
Anaplasma phagocytophilum	Proteobacteria
Anaplasma platys	Proteobacteria
Ancylobacter polymorphus	Proteobacteria
Aneurinibacillus aneurinilyticus	Firmicutes
Aneurinibacillus migulanus	Firmicutes
Angelakisella massiliensis	Firmicutes
Aquamicrobium lusatiense	Proteobacteria
Aquimonas voraii	Proteobacteria
Arabia massiliensis	Actinobacteria
Arachnia propionica	Actinobacteria
Arcanobacterium haemolyticum	Actinobacteria
Arcanobacterium urinimassiliense	Actinobacteria
Arcobacter butzleri	Proteobacteria
Arcobacter cryaerophilus	Proteobacteria
Arcobacter nitrofigilis	Proteobacteria
Arcobacter skirrowii	Proteobacteria
Arcobacter thereius	Proteobacteria
Arsenophonus nasoniae	Proteobacteria
Arthrobacter agilis	Actinobacteria
Arthrobacter albus	Actinobacteria
Arthrobacter aurescens	Actinobacteria
Arthrobacter castelli	Actinobacteria
Arthrobacter creatinolyticus	Actinobacteria
Arthrobacter cumminsii	Actinobacteria
Arthrobacter gandavensis	Actinobacteria
Arthrobacter ilicis	Actinobacteria
Arthrobacter koreensis	Actinobacteria
Arthrobacter luteolus	Actinobacteria
Arthrobacter mysorens	Actinobacteria
Arthrobacter nicotianae	Actinobacteria
Arthrobacter nitroguajacolicus	Actinobacteria
Arthrobacter oxydans	Actinobacteria
Arthrobacter parietis	Actinobacteria
Arthrobacter pigmenti	Actinobacteria
Arthrobacter polychromogenes	Actinobacteria
Arthrobacter pyridinolis	Actinobacteria
Arthrobacter ramosus	Actinobacteria
Arthrobacter sanguinis	Actinobacteria
Arthrobacter scleromae	Actinobacteria
Arthrobacter woluwensis	Actinobacteria
Asaia bogorensis	Proteobacteria
Asaia lannensis	Proteobacteria
Atlantibacter hermannii	Proteobacteria
Atopobium deltae	Actinobacteria
Atopobium minutum	Actinobacteria
Atopobium parvulum	Actinobacteria
Atopobium rimae	Actinobacteria
Atopobium vaginae	Actinobacteria
Aureimonas altamirensis	Proteobacteria
Auritidibacter ignavus	Actinobacteria
Averyella dalhousiensis	Proteobacteria
Avibacterium gallinarum	Proteobacteria
Bacilliculturomica massiliensis	Firmicutes
Bacillus alcalophilus	Firmicutes
Bacillus altitudinis	Firmicutes
Bacillus amyloliquefaciens	Firmicutes
Bacillus andreesenii	Firmicutes
Bacillus andreraoultii	Firmicutes
Bacillus anthracis	Firmicutes
Bacillus aquimaris	Firmicutes
Bacillus atrophaeus	Firmicutes
Bacillus badius	Firmicutes
Bacillus baekryungensis	Firmicutes
Bacillus bataviensis	Firmicutes
Bacillus beijingensis	Firmicutes
Bacillus benzoevorans	Firmicutes
Bacillus caccae	Firmicutes
Bacillus casamancensis	Firmicutes
Bacillus cereus	Firmicutes
Bacillus circulans	Firmicutes
Bacillus clausii	Firmicutes
Bacillus coagulans	Firmicutes
Bacillus cohnii	Firmicutes
Bacillus dakarensis	Firmicutes
Bacillus dielmoensis	Firmicutes
Bacillus endophyticus	Firmicutes
Bacillus firmus	Firmicutes
Bacillus flexus	Firmicutes
Bacillus fordii	Firmicutes
Bacillus galactosidilyticus	Firmicutes
Bacillus gibsonii	Firmicutes
Bacillus hackensackii	Firmicutes
Bacillus halodurans	Firmicutes
Bacillus humi	Firmicutes
Bacillus idriensis	Firmicutes
Bacillus infantis	Firmicutes
Bacillus jeddahtimonensis	Firmicutes
Bacillus jeddamassiliensis	Firmicutes
Bacillus jeotgali	Firmicutes
Bacillus koreensis	Firmicutes
Bacillus kwashiorkori	Firmicutes
Bacillus kyonggiensis	Firmicutes
Bacillus lentus	Firmicutes
Bacillus licheniformis	Firmicutes
Bacillus litoralis	Firmicutes
Bacillus marasmi	Firmicutes
Bacillus marisflavi	Firmicutes
Bacillus massilinigeriensis	Firmicutes
Bacillus massilioamazoniensis	Firmicutes
Bacillus massilioanorexius	Firmicutes
Bacillus massiliogabonensis	Firmicutes
Bacillus massiliosenegalensis	Firmicutes
Bacillus mediterraneensis	Firmicutes
Bacillus megaterium	Firmicutes
Bacillus methylotrophicus	Firmicutes
Bacillus mojavensis	Firmicutes
Bacillus mycoides	Firmicutes
Bacillus ndiopicus	Firmicutes
Bacillus nealsonii	Firmicutes
Bacillus niabensis	Firmicutes
Bacillus niacini	Firmicutes
Bacillus niameyensis	Firmicutes
Bacillus numidis	Firmicutes
Bacillus okuhidensis	Firmicutes
Bacillus oleronius	Firmicutes
Bacillus oshimensis	Firmicutes
Bacillus pakistanensis	Firmicutes
Bacillus phoceensis	Firmicutes
Bacillus pichinotyi	Firmicutes
Bacillus pocheonensis	Firmicutes
Bacillus polyfermenticus	Firmicutes
Bacillus pseudofirmus	Firmicutes
Bacillus pseudomycoides	Firmicutes
Bacillus psychrosaccharolyticus	Firmicutes
Bacillus pumilus	Firmicutes
Bacillus rubiinfantis	Firmicutes
Bacillus schlegelii	Firmicutes
Bacillus senegalensis	Firmicutes
Bacillus simplex	Firmicutes
Bacillus sinesaloumensis	Firmicutes
Bacillus siralis	Firmicutes
Bacillus soli	Firmicutes
Bacillus sonorensis	Firmicutes
Bacillus subterraneus	Firmicutes
Bacillus subtilis	Firmicutes
Bacillus testis	Firmicutes
Bacillus thermoamylovorans	Firmicutes
Bacillus thuringiensis	Firmicutes
Bacillus timonensis	Firmicutes
Bacillus tuaregi	Firmicutes
Bacillus vallismortis	Firmicutes
Bacillus vietnamensis	Firmicutes
Bacillus weihenstephanensis	Firmicutes
Bacteroides bouchesdurhonensis	Bacteroidetes
Bacteroides caccae	Bacteroidetes
Bacteroides cellulosilyticus	Bacteroidetes
Bacteroides clarus	Bacteroidetes
Bacteroides coagulans	Bacteroidetes
Bacteroides congonensis	Bacteroidetes
Bacteroides coprocola	Bacteroidetes
Bacteroides coprophilus	Bacteroidetes
Bacteroides cutis	Bacteroidetes
Bacteroides dorei	Bacteroidetes
Bacteroides eggerthii	Bacteroidetes
Bacteroides faecis	Bacteroidetes
Bacteroides finegoldii	Bacteroidetes
Bacteroides fluxus	Bacteroidetes
Bacteroides fragilis	Bacteroidetes
Bacteroides galacturonicus	Bacteroidetes
Bacteroides graminisolvens	Bacteroidetes
Bacteroides heparinolyticus	Bacteroidetes
Bacteroides hypermegas	Bacteroidetes
Bacteroides ihuae	Bacteroidetes
Bacteroides intestinalis	Bacteroidetes
Bacteroides koreensis	Bacteroidetes
Bacteroides kribbi	Bacteroidetes
Bacteroides massiliae	Bacteroidetes
Bacteroides massiliensis	Bacteroidetes
Bacteroides mediterraneensis	Bacteroidetes
Bacteroides melaninogenicus	Bacteroidetes
Bacteroides neonatalis	Bacteroidetes
Bacteroides neonati	Bacteroidetes
Bacteroides nordii	Bacteroidetes
Bacteroides ochraceus	Bacteroidetes
Bacteroides oleiciplenus	Bacteroidetes
Bacteroides ovatus	Bacteroidetes
Bacteroides pectinophilus	Bacteroidetes
Bacteroides phoceense	Bacteroidetes
Bacteroides plebeius	Bacteroidetes
Bacteroides pyogenes	Bacteroidetes
Bacteroides salyersiae	Bacteroidetes
Bacteroides stercoris	Bacteroidetes
Bacteroides thetaiotaomicron	Bacteroidetes
Bacteroides timonensis	Bacteroidetes
Bacteroides uniformis	Bacteroidetes
Bacteroides vulgatus	Bacteroidetes
Bacteroides xylanisolvens	Bacteroidetes
Bacteroides xylanolyticus	Bacteroidetes
Bacteroides zoogleoformans	Bacteroidetes
Balneatrix alpica	Proteobacteria
Bariatricus massiliensis	Firmicutes
Barnesiella intestinihominis	Bacteroidetes
Bartonella alsatica	Proteobacteria
Bartonella ancashensis	Proteobacteria
Bartonella australis	Proteobacteria
Bartonella bacilliformis	Proteobacteria
Bartonella bovis	Proteobacteria
Bartonella clarridgeiae	Proteobacteria
Bartonella doshiae	Proteobacteria
Bartonella elizabethae	Proteobacteria
Bartonella grahamii	Proteobacteria
Bartonella henselae	Proteobacteria
Bartonella koehlerae	Proteobacteria
Bartonella mayotimonensis	Proteobacteria
Bartonella quintana	Proteobacteria
Bartonella rochalimae	Proteobacteria
Bartonella schoenbuchensis	Proteobacteria
Bartonella talpae	Proteobacteria
Bartonella tamiae	Proteobacteria
Bartonella tribocorum	Proteobacteria
Bartonella vinsonii	Proteobacteria
Bartonella washoensis	Proteobacteria
Beduinella massiliensis	Firmicutes
Beduinibacter massiliensis	Firmicutes
Bergeyella cardium	Bacteroidetes
Bergeyella zoohelcum	Bacteroidetes
Bhargavaea cecembensis	Firmicutes
Bibersteinia trehalosi	Proteobacteria
Bifidobacterium adolescentis	Actinobacteria
Bifidobacterium angulatum	Actinobacteria
Bifidobacterium animalis	Actinobacteria
Bifidobacterium bifidum	Actinobacteria
Bifidobacterium boum	Actinobacteria
Bifidobacterium breve	Actinobacteria
Bifidobacterium catenulatum	Actinobacteria
Bifidobacterium coryneforme	Actinobacteria
Bifidobacterium dentium	Actinobacteria
Bifidobacterium faecale	Actinobacteria
Bifidobacterium gallicum	Actinobacteria
Bifidobacterium globosum	Actinobacteria
Bifidobacterium indicum	Actinobacteria
Bifidobacterium infantis	Actinobacteria
Bifidobacterium kashiwanohense	Actinobacteria
Bifidobacterium lactis	Actinobacteria
Bifidobacterium longum	Actinobacteria
Bifidobacterium pseudocatenulatum	Actinobacteria
Bifidobacterium pseudolongum	Actinobacteria
Bifidobacterium ruminantium	Actinobacteria
Bifidobacterium saeculare	Actinobacteria
Bifidobacterium scardovii	Actinobacteria
Bifidobacterium stercoris	Actinobacteria
Bifidobacterium subtile	Actinobacteria
Bifidobacterium thermacidophilum	Actinobacteria
Bifidobacterium thermophilum	Actinobacteria
Bilophila wadsworthia	Proteobacteria
Bisgaardia hudsonensis	Proteobacteria
Bittarella massiliensis	Firmicutes
Blastococcus massiliensis	Actinobacteria
Blautia coccoides	Firmicutes
Blautia faecis	Firmicutes
Blautia hansenii	Firmicutes
Blautia hominis	Firmicutes
Blautia hydrogenotrophica	Firmicutes
Blautia luti	Firmicutes
Blautia marasmi	Firmicutes
Blautia massiliensis	Firmicutes
Blautia phoceensis	Firmicutes
Blautia producta	Firmicutes
Blautia provencensis	Firmicutes
Blautia stercoris	Firmicutes
Blautia timonensis	Firmicutes
Blautia wexlerae	Firmicutes
Bordetella ansorpii	Proteobacteria
Bordetella avium	Proteobacteria
Bordetella bronchialis	Proteobacteria
Bordetella bronchiseptica	Proteobacteria
Bordetella flabilis	Proteobacteria
Bordetella hinzii	Proteobacteria
Bordetella holmesii	Proteobacteria
Bordetella parapertussis	Proteobacteria
Bordetella pertussis	Proteobacteria
Bordetella petrii	Proteobacteria
Bordetella sputigena	Proteobacteria
Bordetella trematum	Proteobacteria
Borrelia afzelii	Spirochaetes
Borrelia anserina	Spirochaetes
Borrelia bavariensis	Spirochaetes
Borrelia bissettiae	Spirochaetes
Borrelia bissettii	Spirochaetes
Borrelia burgdorferi	Spirochaetes
Borrelia caucasica	Spirochaetes
Borrelia coriaceae	Spirochaetes
Borrelia crocidurae	Spirochaetes
Borrelia duttonii	Spirochaetes
Borrelia garinii	Spirochaetes
Borrelia graingeri	Spirochaetes
Borrelia hermsii	Spirochaetes
Borrelia hispanica	Spirochaetes
Borrelia japonica	Spirochaetes
Borrelia latyschewii	Spirochaetes
Borrelia lonestari	Spirochaetes
Borrelia lusitaniae	Spirochaetes
Borrelia mayonii	Spirochaetes
Borrelia mazzottii	Spirochaetes
Borrelia miyamotoi	Spirochaetes
Borrelia parkeri	Spirochaetes
Borrelia persica	Spirochaetes
Borrelia recurrentis	Spirochaetes
Borrelia spielmanii	Spirochaetes
Borrelia theileri	Spirochaetes
Borrelia tillae	Spirochaetes
Borrelia turicatae	Spirochaetes
Borrelia valaisiana	Spirochaetes
Borrelia venezuelensis	Spirochaetes
Borreliella burgdorferi	Spirochaetes
Borreliella garinii	Spirochaetes
Bosea massiliensis	Proteobacteria
Bosea thiooxidans	Proteobacteria
Brachybacterium massiliense	Actinobacteria
Brachybacterium muris	Actinobacteria
Brachybacterium nesterenkovii	Actinobacteria
Brachybacterium paraconglomeratum	Actinobacteria
Brachybacterium sacelli	Actinobacteria
Brachyspira aalborgi	Spirochaetes
Brachyspira pilosicoli	Spirochaetes
Bradyrhizobium massiliensis	Proteobacateria
Branchiibius cervicis	Actinobacteria
Brassicibacter mesophilus	Firmicutes
Brevibacillus agri	Firmicutes
Brevibacillus borstelensis	Firmicutes
Brevibacillus brevis	Firmicutes
Brevibacillus centrosporus	Firmicutes
Brevibacillus choshinensis	Firmicutes
Brevibacillus formosus	Firmicutes
Brevibacillus laterosporus	Firmicutes
Brevibacillus massiliensis	Firmicutes
Brevibacillus parabrevis	Firmicutes
Brevibacterium casei	Actinobacteria
Brevibacterium celere	Actinobacteria
Brevibacterium epidermidis	Actinobacteria
Brevibacterium halotolerans	Actinobacteria
Brevibacterium ihuae	Actinobacteria
Brevibacterium iodinum	Actinobacteria
Brevibacterium linens	Actinobacteria
Brevibacterium luteolum	Actinobacteria
Brevibacterium massiliense	Actinobacteria
Brevibacterium mcbrellneri	Actinobacteria
Brevibacterium otitidis	Actinobacteria
Brevibacterium paucivorans	Actinobacteria
Brevibacterium phoceense	Actinobacteria
Brevibacterium pityocampae	Actinobacteria
Brevibacterium ravenspurgense	Actinobacteria
Brevibacterium sanguinis	Actinobacteria
Brevibacterium senegalense	Actinobacteria
Brevundimonas diminuta	Proteobacteria
Brevundimonas nasdae	Proteobacteria
Brevundimonas vancanneytii	Proteobacteria
Brevundimonas vesicularis	Proteobacteria
Brucella abortus	Proteobacteria
Brucella canis	Proteobacteria
Brucella inopinata	Proteobacteria
Brucella melitensis	Proteobacteria
Brucella neotomae	Proteobacteria
Brucella suis	Proteobacteria
Brucella vertebral	Proteobacteria
Budvicia aquatica	Proteobacteria
Bulleidia extructa	Firmicutes
Burkholderia ambifaria	Proteobacteria
Burkholderia anthina	Proteobacteria
Burkholderia cenocepacia	Proteobacteria
Burkholderia cepacia	Proteobacteria
Burkholderia concitans	Proteobacteria
Burkholderia contaminans	Proteobacteria
Burkholderia dolosa	Proteobacteria
Burkholderia fungorum	Proteobacteria
Burkholderia ginsengisoli	Proteobacteria
Burkholderia gladioli	Proteobacteria
Burkholderia glumae	Proteobacteria
Burkholderia latens	Proteobacteria
Burkholderia mallei	Proteobacteria
Burkholderia metallica	Proteobacteria
Burkholderia multivorans	Proteobacteria
Burkholderia oklahomensis	Proteobacteria
Burkholderia pseudomallei	Proteobacteria
Burkholderia pyrrocinia	Proteobacteria
Burkholderia seminalis	Proteobacteria
Burkholderia singularis	Proteobacteria
Burkholderia stabilis	Proteobacteria
Burkholderia stagnalis	Proteobacteria
Burkholderia thailandensis	Proteobacteria
Burkholderia tropica	Proteobacteria
Burkholderia turbans	Proteobacteria
Burkholderia vietnamiensis	Proteobacteria
Buttiauxella agrestis	Proteobacteria
Buttiauxella gaviniae	Proteobacteria
Butyricicoccus faecihominis	Firmicutes
Butyricimonas faecihominis	Bacteroidetes
Butyricimonas massiliensis	Bacteroidetes
Butyricimonas paravirosa	Bacteroidetes
Butyricimonas phoceensis	Bacteroidetes
Butyricimonas timonensis	Bacteroidetes
Butyricimonas virosa	Bacteroidetes
Butyrivibrio crossotus	Firmicutes
Butyrivibrio fibrisolvens	Firmicutes
Caecibacter massiliensis	Firmicutes
Caecumella massiliensis	Firmicutes
Campylobacter coli	Proteobacteria
Campylobacter concisus	Proteobacteria
Campylobacter curvus	Proteobacteria
Campylobacter fetus	Proteobacteria
Campylobacter gracilis	Proteobacteria
Campylobacter hominis	Proteobacteria
Campylobacter hyointestinalis	Proteobacteria
Campylobacter insulaenigrae	Proteobacteria
Campylobacter jejuni	Proteobacteria
Campylobacter lanienae	Proteobacteria
Campylobacter lari	Proteobacteria
Campylobacter mucosalis	Proteobacteria
Campylobacter peloridis	Proteobacteria
Campylobacter rectus	Proteobacteria
Campylobacter showae	Proteobacteria
Campylobacter sputorum	Proteobacteria
Campylobacter upsaliensis	Proteobacteria
Campylobacter ureolyticus	Proteobacteria
Canibacter oris	Actinobacteria
Capnocytophaga canimorsus	Bacteroidetes
Capnocytophaga cynodegmi	Bacteroidetes
Capnocytophaga gingivalis	Bacteroidetes
Capnocytophaga granulosa	Bacteroidetes
Capnocytophaga haemolytica	Bacteroidetes
Capnocytophaga leadbetteri	Bacteroidetes
Capnocytophaga ochracea	Bacteroidetes
Capnocytophaga sputigena	Bacteroidetes
Cardiobacterium hominis	Proteobacteria
Cardiobacterium valvarum	Proteobacteria
Carnobacterium divergens	Firmicutes
Carnobacterium maltaromaticum	Firmicutes
Carnobacterium mobile	Firmicutes
Casaltella massiliensis	Firmicutes
Catabacter hongkongensis	Firmicutes
Catenibacterium mitsuokai	Firmicutes
Caulobacter vibrioides	Proteobacteria
Cedecea davisae	Proteobacteria
Cedecea lapagei	Proteobacteria
Cedecea neteri	Proteobacteria
Cellulomonas composti	Actinobacteria
Cellulomonas denverensis	Actinobacteria
Cellulomonas flavigena	Actinobacteria
Cellulomonas hominis	Actinobacteria
Cellulomonas massiliensis	Actinobacteria
Cellulomonas parahominis	Actinobacteria
Cellulomonas timonensis	Actinobacteria
Cellulosimicrobium cellulans	Actinobacteria
Cellulosimicrobium funkei	Actinobacteria
Centipeda periodontii	Firmicutes
Cerasibacillus quisquiliarum	Firmicutes
Cetobacterium somerae	Fusobacteria
Chitinophaga terrae	Bacteroidetes
Chlamydia pecorum	Chlamydiae
Chlamydia pneumoniae	Chlamydiae
Chlamydia psittaci	Chlamydiae
Chlamydia trachomatis	Chlamydiae
Chlamydophila abortus	Chlamydiae
Chlamydophila felis	Chlamydiae
Christensenella massiliensis	Firmicutes
Christensenella minuta	Firmicutes
Christensenella timonensis	Firmicutes
Chromobacterium aquaticum	Proteobacteria
Chromobacterium haemolyticum	Proteobacteria
Chromobacterium violaceum	Proteobacteria
Chromohalobacter japonicus	Proteobacteria
Chryseobacterium anthropi	Bacteroidetes
Chryseobacterium bernardetii	Bacteroidetes
Chryseobacterium gleum	Bacteroidetes
Chryseobacterium hominis	Bacteroidetes
Chryseobacterium indologenes	Bacteroidetes
Chryseobacterium massiliae	Bacteroidetes
Chryseobacterium nakagawai	Bacteroidetes
Chryseobacterium oranimense	Bacteroidetes
Chryseobacterium taklimakanense	Bacteroidetes
Chryseobacterium timonae	Bacteroidetes
Chryseobacterium timonianum	Bacteroidetes
Chryseobacterium treverense	Bacteroidetes
Chryseobacterium ureilyticum	Bacteroidetes
Chryseobacterium vrystaatense	Bacteroidetes
Citricoccus massiliensi	Actinobacteria
Citrobacter amalonaticus	Proteobacteria
Citrobacter braakii	Proteobacteria
Citrobacter europaeus	Proteobacteria
Citrobacter farmeri	Proteobacteria
Citrobacter freundii	Proteobacteria
Citrobacter gillenii	Proteobacteria
Citrobacter intermedius	Proteobacteria
Citrobacter koseri	Proteobacteria
Citrobacter murliniae	Proteobacteria
Citrobacter rodentium	Proteobacteria
Citrobacter sedlakii	Proteobacteria
Citrobacter werkmanii	Proteobacteria
Citrobacter youngae	Proteobacteria
Clavibacter michiganensis	Actinobacteria
Cloacibacillus evryensis	Synergistetes
Cloacibacillus porcorum	Synergistetes
Clostridium acetobutylinum	Firmicutes
Clostridium aerotolerans	Firmicutes
Clostridium aldenense	Firmicutes
Clostridium amazonense	Firmicutes
Clostridium amazonitimonense	Firmicutes
Clostridium aminovalericum	Firmicutes
Clostridium amygdalinum	Firmicutes
Clostridium amylolyticum	Firmicutes
Clostridium argentinense	Firmicutes
Clostridium asparagiforme	Firmicutes
Clostridium baratii	Firmicutes
Clostridium barkeri	Firmicutes
Clostridium bartlettii	Firmicutes
Clostridium beduini	Firmicutes
Clostridium beijerinckii	Firmicutes
Clostridium bifermentans	Firmicutes
Clostridium bolteae	Firmicutes
Clostridium botulinum	Firmicutes
Clostridium bouchesdurhonense	Firmicutes
Clostridium butyricum	Firmicutes
Clostridium cadaveris	Firmicutes
Clostridium carboxidivorans	Firmicutes
Clostridium carnis	Firmicutes
Clostridium celatum	Firmicutes
Clostridium celerecrescens	Firmicutes
Clostridium cellobioparum	Firmicutes
Clostridium chauvoei	Firmicutes
Clostridium citroniae	Firmicutes
Clostridium clostridioforme	Firmicutes
Clostridium cochlearium	Firmicutes
Clostridium culturomicsense	Firmicutes
Clostridium culturomicum	Firmicutes
Clostridium dakarense	Firmicutes
Clostridium difficile	Firmicutes
Clostridium diolis	Firmicutes
Clostridium disporicum	Firmicutes
Clostridium fallax	Firmicutes
Clostridium ghonii	Firmicutes
Clostridium glycyrrhizinilyticum	Firmicutes
Clostridium haemolyticum	Firmicutes
Clostridium hathewayi	Firmicutes
Clostridium hiranonis	Firmicutes
Clostridium histolyticum	Firmicutes
Clostridium hydrogeniformans	Firmicutes
Clostridium hylemonae	Firmicutes
Clostridium ihumii	Firmicutes
Clostridium indolis	Firmicutes
Clostridium innocuum	Firmicutes
Clostridium intestinale	Firmicutes
Clostridium irregulare	Firmicutes
Clostridium jeddahmicrolentasis	Firmicutes
Clostridium jeddahtimonense	Firmicutes
Clostridium jeddamassiliense	Firmicutes
Clostridium lactatifermentans	Firmicutes
Clostridium lavalense	Firmicutes
Clostridium leptum	Firmicutes
Clostridium limosum	Firmicutes
Clostridium malenominatum	Firmicutes
Clostridium mangenotii	Firmicutes
Clostridium marseillense	Firmicutes
Clostridium massilidielmoense	Firmicutes
Clostridium massilioamazoniensis	Firmicutes
Clostridium massiliosenegalense	Firmicutes
Clostridium mediterraneense	Firmicutes
Clostridium merdae	Firmicutes
Clostridium methylpentosum	Firmicutes
Clostridium minihomine	Firmicutes
Clostridium neonatale	Firmicutes
Clostridium nexile	Firmicutes
Clostridium niameyense	Firmicutes
Clostridium nigeriense	Firmicutes
Clostridium novyi	Firmicutes
Clostridium oroticum	Firmicutes
Clostridium paraputrificum	Firmicutes
Clostridium perfringens	Firmicutes
Clostridium phoceense	Firmicutes
Clostridium polynesiense	Firmicutes
Clostridium propionicum	Firmicutes
Clostridium punense	Firmicutes
Clostridium putrefaciens	Firmicutes
Clostridium ramosum	Firmicutes
Clostridium rectum	Firmicutes
Clostridium saccharogumia	Firmicutes
Clostridium saccharolyticum	Firmicutes
Clostridium sardiniense	Firmicutes
Clostridium sartagoforme	Firmicutes
Clostridium saudimassiliense	Firmicutes
Clostridium schirmacherense	Firmicutes
Clostridium scindens	Firmicutes
Clostridium senegalense	Firmicutes
Clostridium septicum	Firmicutes
Clostridium sordelli	Firmicutes
Clostridium sordellii	Firmicutes
Clostridium sphenoides	Firmicutes
Clostridium spiroforme	Firmicutes
Clostridium sporogenes	Firmicutes
Clostridium sporosphaeroides	Firmicutes
Clostridium sticklandii	Firmicutes
Clostridium subterminale	Firmicutes
Clostridium sulfidigenes	Firmicutes
Clostridium symbiosum	Firmicutes
Clostridium tertium	Firmicutes
Clostridium tetani	Firmicutes
Clostridium thiosulfatireducens	Firmicutes
Clostridium touaregense	Firmicutes
Clostridium tyrobutyricum	Firmicutes
Clostridium venationis	Firmicutes
Clostridium vulturis	Firmicutes
Cohnella hongkongensis	Firmicutes
Colibacter massiliensis	Firmicutes
Colidextribacter massiliensis	Firmicutes
Colisinistribacter massiliensis	Firmicutes
Collinsella aerofaciens	Actinobacteria
Collinsella bouchesdurhonensis	Actinobacteria
Collinsella gabonensis	Actinobacteria
Collinsella ihuae	Actinobacteria
Collinsella intestinalis	Actinobacteria
Collinsella massiliensis	Actinobacteria
Collinsella massilioamazoniensis	Actinobacteria
Collinsella phocaeensis	Actinobacteria
Collinsella provencensis	Actinobacteria
Collinsella stercoris	Actinobacteria
Collinsella tanakaei	Actinobacteria
Collinsella vaginalis	Actinobacteria
Colonella massiliensis	Bacteroidetes
Comamonas aquatica	Proteobacteria
Comamonas kerstersii	Proteobacteria
Comamonas terrigena	Proteobacteria
Comamonas testosteroni	Proteobacteria
Congobacterium massiliense	Firmicutes
Coprobacillus cateniformis	Firmicutes
Coprobacter fastidiosus	Bacteroidetes
Coprobacter secundus	Bacteroidetes
Coprococcus catus	Firmicutes
Coprococcus comes	Firmicutes
Coprococcus eutactus	Firmicutes
Corynebacterium accolens	Actinobacteria
Corynebacterium afermentans	Actinobacteria
Corynebacterium ammoniagenes	Actinobacteria
Corynebacterium amycolatum	Actinobacteria
Corynebacterium appendicis	Actinobacteria
Corynebacterium argentoratense	Actinobacteria
Corynebacterium atypicum	Actinobacteria
Corynebacterium aurimucosum	Actinobacteria
Corynebacterium auris	Actinobacteria
Corynebacterium auriscanis	Actinobacteria
Corynebacterium bouchesdurhonense	Actinobacteria
Corynebacterium bovis	Actinobacteria
Corynebacterium canis	Actinobacteria
Corynebacterium confusum	Actinobacteria
Corynebacterium coyleae	Actinobacteria
Corynebacterium cystitidis	Actinobacteria
Corynebacterium diphtheriae	Actinobacteria
Corynebacterium doosanense	Actinobacteria
Corynebacterium durum	Actinobacteria
Corynebacterium efficiens	Actinobacteria
Corynebacterium falsenii	Actinobacteria
Corynebacterium flavescens	Actinobacteria
Corynebacterium fournierii	Actinobacteria
Corynebacterium freiburgense	Actinobacteria
Corynebacterium freneyi	Actinobacteria
Corynebacterium genitalium	Actinobacteria
Corynebacterium glaucum	Actinobacteria
Corynebacterium glucuronolyticum	Actinobacteria
Corynebacterium glutamicum	Actinobacteria
Corynebacterium gottingense	Actinobacteria
Corynebacterium hansenii	Actinobacteria
Corynebacterium ihumii	Actinobacteria
Corynebacterium imitans	Actinobacteria
Corynebacterium jeddahense	Actinobacteria
Corynebacterium jeikeium	Actinobacteria
Corynebacterium karolinskerse	Actinobacteria
Corynebacterium kroppenstedtii	Actinobacteria
Corynebacterium kutscheri	Actinobacteria
Corynebacterium lascolaense	Actinobacteria
Corynebacterium lipophiloflavum	Actinobacteria
Corynebacterium lowii	Actinobacteria
Corynebacterium macginleyi	Actinobacteria
Corynebacterium magusii	Actinobacteria
Corynebacterium massiliense	Actinobacteria
Corynebacterium matruchotii	Actinobacteria
Corynebacterium minutissimum	Actinobacteria
Corynebacterium mucifaciens	Actinobacteria
Corynebacterium mycetoides	Actinobacteria
Corynebacterium oculi	Actinobacteria
Corynebacterium pacaense	Actinobacteria
Corynebacterium phoceense	Actinobacteria
Corynebacterium pilbarense	Actinobacteria
Corynebacterium pilosum	Actinobacteria
Corynebacterium propinquum	Actinobacteria
Corynebacterium provencense	Actinobacteria
Corynebacterium pseudodiphtheriticum	Actinobacteria
Corynebacterium pseudogenitalium	Actinobacteria
Corynebacterium pseudotuberculosis	Actinobacteria
Corynebacterium pyruviciproducens	Actinobacteria
Corynebacterium resistens	Actinobacteria
Corynebacterium riegelii	Actinobacteria
Corynebacterium simulans	Actinobacteria
Corynebacterium singulare	Actinobacteria
Corynebacterium sputi	Actinobacteria
Corynebacterium stationis	Actinobacteria
Corynebacterium striatum	Actinobacteria
Corynebacterium suicordis	Actinobacteria
Corynebacterium sundsvallense	Actinobacteria
Corynebacterium thomssenii	Actinobacteria
Corynebacterium timonense	Actinobacteria
Corynebacterium tuberculostearicum	Actinobacteria
Corynebacterium tuscaniense	Actinobacteria
Corynebacterium ulcerans	Actinobacteria
Corynebacterium urealyticum	Actinobacteria
Corynebacterium ureicelerivorans	Actinobacteria
Corynebacterium urinapleomorphum	Actinobacteria
Corynebacterium variabile	Actinobacteria
Corynebacterium xerosis	Actinobacteria
Coxiella burnetii	Proteobacteria
Cronobacter dublinensis	Proteobacteria
Cronobacter malonaticus	Proteobacteria
Cronobacter muytjensii	Proteobacteria
Cronobacter sakazakii	Proteobacteria
Cronobacter turicensis	Proteobacteria
Cruoricaptor ignavus	Bacteroidetes
Cruoricaptor ignavus	Bacteroidetes
Cryptobacterium curtum	Actinobacteria
Culturomica massiliensis	Bacteroidetes
Cupriavidus basilensis	Proteobacteria
Cupriavidus gilardii	Proteobacteria
Cupriavidus metallidurans	Proteobacteria
Cupriavidus pauculus	Proteobacteria
Cupriavidus respiraculi	Proteobacteria
Curtobacterium citreum	Actinobacteria
Curtobacterium flaccumfaciens	Actinobacteria
Curtobacterium pusillum	Actinobacteria
Cutibacterium acnes	Actinobacteria
Cutibacterium granulosum	Actinobacteria
Dakarella massiliensis	Proteobacteria
Deferribacter desulfuricans	Deferribacteres
Deinococcus aquaticus	Deinococcus-Thermus
Delftia acidovorans	Proteobacteria
Delftia lacustris	Proteobacteria
Delftia tsuruhatensis	Proteobacteria
Dermabacter hominis	Actinobacteria
Dermabacter indicis	Actinobacteria
Dermabacter vaginalis	Actinobacteria
Dermacoccus barathri	Actinobacteria
Dermacoccus nishinomiyaensis	Actinobacteria
Dermatophilus congolensis	Actinobacteria
Desemzia incerta	Firmicutes
Desmospora activa	Firmicutes
Desnuesiella massiliensis	Firmicutes
Desulfitobacterium hafniense	Firmicutes
Desulfomassilia massiliensis	Proteobacteria
Desulfotomaculum guttoideum	Firmicutes
Desulfovibrio desulfuricans	Proteobacteria
Desulfovibrio fairfieldensis	Proteobacteria
Desulfovibrio intestinalis	Proteobacteria
Desulfovibrio legallii	Proteobacteria
Desulfovibrio piger	Proteobacteria
Desulfovibrio vulgaris	Proteobacteria
Dialister invisus	Firmicutes
Dialister micraerophilus	Firmicutes
Dialister pneumosintes	Firmicutes
Dialister propionicifaciens	Firmicutes
Dialister succinatiphilus	Firmicutes
Diaminobutyricimonas massiliensis	Actinobacteria
Dichelobacter nodosus	Proteobacteria
Dielma fastidiosa	Firmicutes
Dietzia cercidiphylli	Actinobacteria
Dietzia cinnamea	Actinobacteria
Dietzia maris	Actinobacteria
Dietzia natronolimnaea	Actinobacteria
Dietzia papillomatosis	Actinobacteria
Dietzia schimae	Actinobacteria
Dietzia timorensis	Actinobacteria
Diplorickettsia massiliensis	Proteobacteria
Dokdonella koreensis	Proteobacteria
Dolosicoccus paucivorans	Firmicutes
Dolosigranulum pigrum	Firmicutes
Dorea formicigenerans	Firmicutes
Dorea longicatena	Firmicutes
Dorea massiliensis	Firmicutes
Drancourtella massiliensis	Firmicutes
Drancourtella timonensis	Firmicutes
Duodenibacillus massiliensis	Proteobacteria
Dyella japonica	Proteobacteria
Dysgonomonas capnocytophagoides	Bacteroidetes
Dysgonomonas gadei	Bacteroidetes
Dysgonomonas hofstadii	Bacteroidetes
Dysgonomonas mossii	Bacteroidetes
Edwardsiella hoshinae	Proteobacteria
Edwardsiella tarda	Proteobacteria
Eggerthella lenta	Actinobacteria
Eggerthella sinensis	Actinobacteria
Eggerthella timonensis	Actinobacteria
Eggerthia catenaformis	Firmicutes
Ehrlichia canis	Proteobacteria
Ehrlichia chaffeensis	Proteobacteria
Ehrlichia ewingii	Proteobacteria
Ehrlichia muris	Proteobacteria
Ehrlichia ruminantium	Proteobacteria
Eikenella corrodens	Proteobacteria
Eisenbergiella massiliensis	Firmicutes
Eisenbergiella tayi	Firmicutes
Elizabethkingia anophelis	Bacteroidetes
Elizabethkingia meningoseptica	Bacteroidetes
Elizabethkingia miricola	Bacteroidetes
Ellagibacter isourolithinifaciens	Actinobacteria
Emergencia timonensis	Firmicutes
Empedobacter brevis	Bacteroidetes
Enorma massiliensis	Actinobacteria
Enorma phocaeensis	Actinobacteria
Enorma timonensis	Actinobacteria
Enterobacter aerogenes	Proteobacteria
Enterobacter asburiae	Proteobacteria
Enterobacter bugandensis	Proteobacteria
Enterobacter cancerogenus	Proteobacteria
Enterobacter cloacae	Proteobacteria
Enterobacter hormaechei	Proteobacteria
Enterobacter kobei	Proteobacteria
Enterobacter ludwigii	Proteobacteria
Enterobacter massiliensis	Proteobacteria
Enterobacter timonensis	Proteobacteria
Enterococcus asini	Firmicutes
Enterococcus avium	Firmicutes
Enterococcus caccae	Firmicutes
Enterococcus canintestini	Firmicutes
Enterococcus canis	Firmicutes
Enterococcus casseliflavus	Firmicutes
Enterococcus cecorum	Firmicutes
Enterococcus devriesei	Firmicutes
Enterococcus diestrammenae	Firmicutes
Enterococcus dispar	Firmicutes
Enterococcus durans	Firmicutes
Enterococcus eurekensis	Firmicutes
Enterococcus faecalis	Firmicutes
Enterococcus faecium	Firmicutes
Enterococcus gallinarum	Firmicutes
Enterococcus gilvus	Firmicutes
Enterococcus hermanniensis	Firmicutes
Enterococcus hirae	Firmicutes
Enterococcus italicus	Firmicutes
Enterococcus malodoratus	Firmicutes
Enterococcus massiliensis	Firmicutes
Enterococcus mundtii	Firmicutes
Enterococcus pallens	Firmicutes
Enterococcus phoeniculicola	Firmicutes
Enterococcus pseudoavium	Firmicutes
Enterococcus raffinosus	Firmicutes
Enterococcus thailandicus	Firmicutes
Enterococcus timonensis	Firmicutes
Enterococcus villorum	Firmicutes
Enteroscipio rubneri	Actinobacteria
Epidermidibacterium keratini	Actinobacteria
Erwinia persicina	Proteobacteria
Erwinia rhapontici	Proteobacteria
Erwinia tasmaniensis	Proteobacteria
Erysipelatoclostridium ramosum	Firmicutes
Erysipelothrix rhusiopathiae	Firmicutes
Escherichia albertii	Proteobacteria
Escherichia coli	Proteobacteria
Escherichia faecalis	Proteobacteria
Escherichia fergusonii	Proteobacteria
Escherichia hermannii	Proteobacteria
Escherichia vulneris	Proteobacteria
Eubacterium biforme	Firmicutes
Eubacterium brachy	Firmicutes
Eubacterium budayi	Firmicutes
Eubacterium callanderi	Firmicutes
Eubacterium cellulosolvens	Firmicutes
Eubacterium combesii	Firmicutes
Eubacterium contortum	Firmicutes
Eubacterium cylindroides	Firmicutes
Eubacterium dolichum	Firmicutes
Eubacterium eligens	Firmicutes
Eubacterium fissicatena	Firmicutes
Eubacterium hallii	Firmicutes
Eubacterium limosum	Firmicutes
Eubacterium massiliense	Firmicutes
Eubacterium minutum	Firmicutes
Eubacterium moniliforme	Firmicutes
Eubacterium nitritogenes	Firmicutes
Eubacterium nodatum	Firmicutes
Eubacterium ramulus	Firmicutes
Eubacterium rectale	Firmicutes
Eubacterium ruminantium	Firmicutes
Eubacterium saphenum	Firmicutes
Eubacterium siraeum	Firmicutes
Eubacterium sulci	Firmicutes
Eubacterium tenue	Firmicutes
Eubacterium tortuosum	Firmicutes
Eubacterium ventriosum	Firmicutes
Eubacterium yurii	Firmicutes
Ewingella americana	Proteobacteria
Exiguobacterium acetylicum	Firmicutes
Exiguobacterium aurantiacum	Firmicutes
Exiguobacterium indicum	Firmicutes
Exiguobacterium profundum	Firmicutes
Exiguobacterium sibiricum	Firmicutes
Ezakiella massiliensis	Firmicutes
Ezakiella peruensis	Firmicutes
Facklamia hominis	Firmicutes
Facklamia ignava	Firmicutes
Facklamia languida	Firmicutes
Facklamia sourekii	Firmicutes
Facklamia tabacinasalis	Firmicutes
Faecalibacterium prausnitzii	Firmicutes
Faecalimonas umbilicata	Firmicutes
Fastidiosipila sanguinis	Firmicutes
Faucicola mancuniensis	Proteobacteria
Fenollara massiliensis	Firmicutes
Fenollaria timonensis	Firmicutes
Fictibacillus arsenicus	Firmicutes
Filifactor alocis	Firmicutes
Filifactor villosus	Firmicutes
Finegoldia magna	Firmicutes
Flaviflexus massiliensis	Actinobacteria
Flavobacterium ceti	Bacteroidetes
Flavobacterium lindanitolerans	Bacteroidetes
Flavonifractor marseillense	Firmicutes
Flavonifractor plautii	Firmicutes
Flexispira rappini	Proteobacteria
Fluoribacter bozemanae	Proteobacteria
Fluoribacter dumoffii	Proteobacteria
Fluoribacter gormanii	Proteobacteria
Fournierella massiliensis	Firmicutes
Francisella hispaniensis	Proteobacteria
Francisella novicida	Proteobacteria
Francisella philomiragia	Proteobacteria
Francisella tularensis	Proteobacteria
Frederiksenia canicola	Proteobacteria
Fretibacterium fastidiosum	Synergistetes
Fusicatenibacter saccharivorans	Firmicutes
Fusobacterium canifelinum	Fusobacteria
Fusobacterium gonidiaformans	Fusobacteria
Fusobacterium hwasookii	Fusobacteria
Fusobacterium massiliense	Fusobacteria
Fusobacterium mortiferum	Fusobacteria
Fusobacterium naviforme	Fusobacteria
Fusobacterium necrogenes	Fusobacteria
Fusobacterium necrophorum	Fusobacteria
Fusobacterium nucleatum	Fusobacteria
Fusobacterium periodonticum	Fusobacteria
Fusobacterium russii	Fusobacteria
Fusobacterium simiae	Fusobacteria
Fusobacterium ulcerans	Fusobacteria
Fusobacterium varium	Fusobacteria
Gabonia massiliensis	Bacteroidetes
Gabonibacter massiliensis	Bacteroidetes
Gabonibacter timonensis	Bacteroidetes
Gallibacterium anatis	Proteobacteria
Gardnerella vaginalis	Actinobacteria
Gemella asaccharolytica	Firmicutes
Gemella bergeri	Firmicutes
Gemella haemolysans	Firmicutes
Gemella massiliensis	Firmicutes
Gemella morbillorum	Firmicutes
Gemella parahaemolysans	Firmicutes
Gemella sanguinis	Firmicutes
Gemella taiwanensis	Firmicutes
Gemmiger formicilis	Firmicutes
Geobacillus stearothermophilus	Firmicutes
Geobacillus vulcani	Firmicutes
Georgenia muralis	Actinobacteria
Globicatella sanguinis	Firmicutes
Globicatella sulfidifaciens	Firmicutes
Glutamicibacter creatinolyticus	Actinobacteria
Gorbachella massiliensis	Firmicutes
Gordonia aichiensis	Actinobacteria
Gordonia amicalis	Actinobacteria
Gordonia araii	Actinobacteria
Gordonia bronchialis	Actinobacteria
Gordonia effusa	Actinobacteria
Gordonia iterans	Actinobacteria
Gordonia otitidis	Actinobacteria
Gordonia polyisoprenivorans	Actinobacteria
Gordonia rubripertincta	Actinobacteria
Gordonia sputi	Actinobacteria
Gordonia terrae	Actinobacteria
Gordonibacter faecihominis	Actinobacteria
Gordonibacter massiliensis	Actinobacteria
Gordonibacter pamelaeae	Actinobacteria
Gordonibacter urolithinfaciens	Actinobacteria
Gorillibacterium timonense	Firmicutes
Gracilibacillus dipsosauri	Firmicutes
Gracilibacillus massiliensis	Firmicutes
Gracilibacillus phocaeensis	Firmicutes
Gracilibacillus thailandensis	Firmicutes
Gracilibacillus timonensis	Firmicutes
Granulibacter bethesdensis	Proteobacteria
Granulicatella adiacens	Firmicutes
Granulicatella elegans	Firmicutes
Granulicatella paraadiacens	Firmicutes
Grimontia hollisae	Proteobacteria
Guhaiyinggella guhaiyingii	Proteobacteria
Guyana massiliensis	Firmicutes
Haematobacter massiliensis	Proteobacteria
Haematobacter missouriensis	Proteobacteria
Haematomicrobium sanguinis	Actinobacteria
Haematospirillum jordaniae	Proteobacteria
Haemophilus aegyptius	Proteobacteria
Haemophilus ducreyi	Proteobacteria
Haemophilus felis	Proteobacteria
Haemophilus haemolyticus	Proteobacteria
Haemophilus influenzae	Proteobacteria
Haemophilus massiliensis	Proteobacteria
Haemophilus parahaemolyticus	Proteobacteria
Haemophilus parainfluenzae	Proteobacteria
Haemophilus paraphrohaemolyticus	Proteobacteria
Haemophilus pittmaniae	Proteobacteria
Haemophilus quentini	Proteobacteria
Haemophilus sputorum	Proteobacteria
Hafnia alvei	Proteobacteria
Hafnia paralvei	Proteobacteria
Hallella seregens	Bacteroidetes
Halobacillus dabanensis	Firmicutes
Halobacillus karajensis	Firmicutes
Halobacillus massiliensis	Firmicutes
Halobacillus salinus	Firmicutes
Halobacillus trueperi	Firmicutes
Haloferax alexandrinus	Euryarchaeota
Haloferax massiliensis	Euryarchaeota
Halomonas hamiltonii	Proteobacteria
Halomonas johnsoniae	Proteobacteria
Halomonas massiliensis	Proteobacteria
Halomonas phocaeensis	Proteobacteria
Halomonas salina	Proteobacteria
Halomonas stevensii	Proteobacteria
Halomonas venusta	Proteobacteria
Hazenella coriacea	Firmicutes
Helcobacillus massiliensis	Actinobacteria
Helcococcus kunzii	Firmicutes
Helcococcus pyogenes	Firmicutes
Helcococcus seattlensis	Firmicutes
Helcococcus sueciensis	Firmicutes
Helicobacter bilis	Proteobacteria
Helicobacter canadensis	Proteobacteria
Helicobacter canis	Proteobacteria
Helicobacter cholecystus	Proteobacteria
Helicobacter cinaedi	Proteobacteria
Helicobacter equorum	Proteobacteria
Helicobacter felis	Proteobacteria
Helicobacter fennelliae	Proteobacteria
Helicobacter heilmannii	Proteobacteria
Helicobacter hepaticus	Proteobacteria
Helicobacter mustelae	Proteobacteria
Helicobacter pullorum	Proteobacteria
Helicobacter pylori	Proteobacteria
Helicobacter suis	Proteobacteria
Helicobacter trogontum	Proteobacteria
Helicobacter winghamensis	Proteobacteria
Herbaspirillum massiliense	Proteobacteria
Herbaspirillum seropedicae	Proteobacteria
Holdemania filiformis	Firmicutes
Holdemania massiliensis	Firmicutes
Holdemania timonensis	Firmicutes
Hugonella massiliensis	Actinobacteria
Hungatella hathewayi	Firmicutes
Hyphomicrobium sulfonivorans	Proteobacteria
Hyphomonas polymorpha	Proteobacteria
Ignatzschineria indica	Proteobacteria
Ignatzschineria larvae	Proteobacteria
Ignatzschineria ureiclastica	Proteobacteria
Ignavigranum ruoffiae	Firmicutes
Ihubacter massiliensis	Firmicutes
Ihuella massiliensis	Firmicutes
Ihuprevotella massiliensis	Bacteroidetes
Ileibacterium massiliense	Firmicutes
Inediibacterium massiliense	Firmicutes
Inquilinus limosus	Proteobacteria
Intestinibacter bartlettii	Firmicutes
Intestinibacter massiliensis	Firmicutes
Intestinimonas butyriciproducens	Firmicutes
Intestinimonas gabonensis	Firmicutes
Intestinimonas massiliensis	Firmicutes
Intestinimonas phoceensis	Firmicutes
Intestinimonas timonensis	Firmicutes
Intrasporangium oryzae	Actinobacteria
Isoptericola variabilis	Actinobacteria
Janibacter brevis	Actinobacteria
Janibacter hoylei	Actinobacteria
Janibacter limosus	Actinobacteria
Janibacter sanguinis	Actinobacteria
Janibacter terrae	Actinobacteria
Janthinobacterium lividum	Proteobacteria
Jeddahella massiliensis	Actinobacteria
Jonquetella anthropi	Synergistetes
Kallipyga gabonensis	Firmicutes
Kallipyga massiliensis	Firmicutes
Kerstersia gyiorum	Proteobacteria
Khelaifiella massiliense	Firmicutes
Khoudiadiopia massiliensis	Firmicutes
Kingella denitrificans	Proteobacteria
Kingella kingae	Proteobacteria
Kingella negevensis	Proteobacteria
Kingella oralis	Proteobacteria
Kingella potus	Proteobacteria
Klebsiella alba	Proteobacteria
Klebsiella granulomatis	Proteobacteria
Klebsiella grimontii	Proteobacteria
Klebsiella oxytoca	Proteobacteria
Klebsiella ozaenae	Proteobacteria
Klebsiella pneumoniae	Proteobacteria
Klebsiella quasipneumoniae	Proteobacteria
Klebsiella quasivariicola	Proteobacteria
Klebsiella rhinoscleromatis	Proteobacteria
Klebsiella variicola	Proteobacteria
Kluyvera ascorbata	Proteobacteria
Kluyvera cryocrescens	Proteobacteria
Kluyvera georgiana	Proteobacteria
Kluyvera intermedia	Proteobacteria
Kluyvera intestini	Proteobacteria
Kocuria halotolerans	Actinobacteria
Kocuria koreensis	Actinobacteria
Kocuria kristinae	Actinobacteria
Kocuria marina	Actinobacteria
Kocuria massiliensis	Actinobacteria
Kocuria palustris	Actinobacteria
Kocuria polaris	Actinobacteria
Kocuria rhizophila	Actinobacteria
Kocuria rosea	Actinobacteria
Kocuria salsicia	Actinobacteria
Kocuria varians	Actinobacteria
Kosakonia cowanii	Proteobacteria
Kosakonia radicincitans	Proteobacteria
Kroppenstedtia eburnea	Firmicutes
Kroppenstedtia pulmonis	Firmicutes
Kroppenstedtia sanguinis	Firmicutes
Kurthia gibsonii	Firmicutes
Kurthia massiliensis	Firmicutes
Kurthia senegalensis	Firmicutes
Kurthia timonensis	Firmicutes
Kushneria sinocarnis	Proteobacteria
Kytococcus schroeteri	Actinobacteria
Kytococcus sedentarius	Actinobacteria
Labedella massiliensis	Actinobacteria
Lachnoanaerobaculum orale	Firmicutes
Lachnoanaerobaculum saburreum	Firmicutes
Lachnoanaerobaculum umeaense	Firmicutes
Lachnoclostridium bouchesdurhonense	Firmicutes
Lachnoclostridium edouardi	Firmicutes
Lachnoclostridium pacaense	Firmicutes
Lachnoclostridium phocaeense	Firmicutes
Lachnoclostridium timonense	Firmicutes
Lachnoclostridium tuaregi	Firmicutes
Lachnoclostridium urinomassiliense	Firmicutes
Lactobacillus acidipiscis	Firmicutes
Lactobacillus acidophilus	Firmicutes
Lactobacillus agilis	Firmicutes
Lactobacillus alimentarius	Firmicutes
Lactobacillus amylovorus	Firmicutes
Lactobacillus animalis	Firmicutes
Lactobacillus antri	Firmicutes
Lactobacillus aviarius	Firmicutes
Lactobacillus brevis	Firmicutes
Lactobacillus buchneri	Firmicutes
Lactobacillus bulgaricus	Firmicutes
Lactobacillus casei	Firmicutes
Lactobacillus coleohominis	Firmicutes
Lactobacillus coryniformis	Firmicutes
Lactobacillus crispatus	Firmicutes
Lactobacillus curvatus	Firmicutes
Lactobacillus delbrueckii	Firmicutes
Lactobacillus dextrinicus	Firmicutes
Lactobacillus diolivorans	Firmicutes
Lactobacillus fermentum	Firmicutes
Lactobacillus fornicalis	Firmicutes
Lactobacillus frumenti	Firmicutes
Lactobacillus gasseri	Firmicutes
Lactobacillus gastricus	Firmicutes
Lactobacillus harbinensis	Firmicutes
Lactobacillus helveticus	Firmicutes
Lactobacillus hominis	Firmicutes
Lactobacillus iners	Firmicutes
Lactobacillus ingluviei	Firmicutes
Lactobacillus intestinalis	Firmicutes
Lactobacillus jensenii	Firmicutes
Lactobacillus johnsonii	Firmicutes
Lactobacillus kalixensis	Firmicutes
Lactobacillus kefiri	Firmicutes
Lactobacillus lactis	Firmicutes
Lactobacillus leichmannii	Firmicutes
Lactobacillus mali	Firmicutes
Lactobacillus mucosae	Firmicutes
Lactobacillus murinus	Firmicutes
Lactobacillus oligofermentans	Firmicutes
Lactobacillus oris	Firmicutes
Lactobacillus otakiensis	Firmicutes
Lactobacillus parabuchneri	Firmicutes
Lactobacillus paracasei	Firmicutes
Lactobacillus paraplantarum	Firmicutes
Lactobacillus pentosus	Firmicutes
Lactobacillus perolens	Firmicutes
Lactobacillus plantarum	Firmicutes
Lactobacillus raoultii	Firmicutes
Lactobacillus reuteri	Firmicutes
Lactobacillus rhamnosus	Firmicutes
Lactobacillus rogosae	Firmicutes
Lactobacillus ruminis	Firmicutes
Lactobacillus saerimneri	Firmicutes
Lactobacillus sakei	Firmicutes
Lactobacillus salivarius	Firmicutes
Lactobacillus saniviri	Firmicutes
Lactobacillus satsumensis	Firmicutes
Lactobacillus senioris	Firmicutes
Lactobacillus sharpeae	Firmicutes
Lactobacillus timonensis	Firmicutes
Lactobacillus ultunensis	Firmicutes
Lactobacillus vaccinostercus	Firmicutes
Lactobacillus vaginalis	Firmicutes
Lactobacillus zeae	Firmicutes
Lactococcus garvieae	Firmicutes
Lactococcus lactis	Firmicutes
Lactococcus plantarum	Firmicutes
Lactomassilus timonensis	Firmicutes
Lactonifactor longoviformis	Firmicutes
Lagierella massiliensis	Firmicutes
Laribacter hongkongensis	Proteobacteria
Lascolabacillus massiliensis	Bacteroidetes
Lautropia mirabilis	Proteobacteria
Lawsonella clevelandensis	Actinobacteria
Leclercia adecarboxylata	Proteobacteria
Legionella anisa	Proteobacteria
Legionella birminghamensis	Proteobacteria
Legionella bozemanae	Proteobacteria
Legionella brunensis	Proteobacteria
Legionella cherrii	Proteobacteria
Legionella cincinnatiensis	Proteobacteria
Legionella clemsonensis	Proteobacteria
Legionella donaldsonii	Proteobacteria
Legionella drancourtii	Proteobacteria
Legionella erythra	Proteobacteria
Legionella fairfieldensis	Proteobacteria
Legionella feeleii	Proteobacteria
Legionella geestiana	Proteobacteria
Legionella hackeliae	Proteobacteria
Legionella israelensis	Proteobacteria
Legionella jamestowniensis	Proteobacteria
Legionella jordanis	Proteobacteria
Legionella lansingensis	Proteobacteria
Legionella londiniensis	Proteobacteria
Legionella longbeachae	Proteobacteria
Legionella lytica	Proteobacteria
Legionella maceachernii	Proteobacteria
Legionella moravica	Proteobacteria
Legionella nautarum	Proteobacteria
Legionella oakridgensis	Proteobacteria
Legionella parisiensis	Proteobacteria
Legionella pneumophila	Proteobacteria
Legionella quateirensis	Proteobacteria
Legionella quinlivanii	Proteobacteria
Legionella rubrilucens	Proteobacteria
Legionella sainthelensi	Proteobacteria
Legionella santicrucis	Proteobacteria
Legionella shakespearei	Proteobacteria
Legionella spiritensis	Proteobacteria
Legionella steigerwaltii	Proteobacteria
Legionella tucsonensis	Proteobacteria
Legionella wadsworthii	Proteobacteria
Legionella waltersii	Proteobacteria
Legionella worsleiensis	Proteobacteria
Leifsonia aquatica	Actinobacteria
Leifsonia xyli	Actinobacteria
Lelliottia amnigena	Proteobacteria
Lelliottia nimipressuralis	Proteobacteria
Leminorella grimontii	Proteobacteria
Leminorella richardii	Proteobacteria
Lentibacillus massiliensis	Firmicutes
Lentzea albidocapillata	Actinobacteria
Leptolyngbya ramosa	Cyanobacteria
Leptospira alexanderi	Spirochaetes
Leptospira biflexa	Spirochaetes
Leptospira borgpetersenii	Spirochaetes
Leptospira broomii	Spirochaetes
Leptospira fainei	Spirochaetes
Leptospira inadai	Spirochaetes
Leptospira interrogans	Spirochaetes
Leptospira kirschneri	Spirochaetes
Leptospira kmetyi	Spirochaetes
Leptospira licerasiae	Spirochaetes
Leptospira mayottensis	Spirochaetes
Leptospira meyeri	Spirochaetes
Leptospira noguchii	Spirochaetes
Leptospira santarosai	Spirochaetes
Leptospira venezuelensis	Spirochaetes
Leptospira weilii	Spirochaetes
Leptospira wolffii	Spirochaetes
Leptotrichia amnionii	Fusobacteria
Leptotrichia buccalis	Fusobacteria
Leptotrichia goodfellowii	Fusobacteria
Leptotrichia hofstadii	Fusobacteria
Leptotrichia hongkongensis	Fusobacteria
Leptotrichia massiliensis	Fusobacteria
Leptotrichia shahii	Fusobacteria
Leptotrichia trevisanii	Fusobacteria
Leptotrichia wadei	Fusobacteria
Leucobacter massiliensis	Actinobacteria
Leuconostoc citreum	Firmicutes
Leuconostoc cremoris	Firmicutes
Leuconostoc garlicum	Firmicutes
Leuconostoc lactis	Firmicutes
Leuconostoc mesenteroides	Firmicutes
Leuconostoc pseudomesenteroides	Firmicutes
Levyella massiliensis	Firmicutes
Libanicoccus massiliensis	Actinobacteria
Listeria grayi	Firmicutes
Listeria innocua	Firmicutes
Listeria ivanovii	Firmicutes
Listeria monocytogenes	Firmicutes
Listeria seeligeri	Firmicutes
Listeria welshimeri	Firmicutes
Listonella damsela	Proteobacteria
Loktanella hongkongensis	Proteobacteria
Luteibacter anthropi	Proteobacteria
Luteococcus peritonei	Actinobacteria
Luteococcus sanguinis	Actinobacteria
Lysinibacillus boronitolerans	Firmicutes
Lysinibacillus fusiformis	Firmicutes
Lysinibacillus macroides	Firmicutes
Lysinibacillus massiliensis	Firmicutes
Lysinibacillus meyeri	Firmicutes
Lysinibacillus sphaericus	Firmicutes
Lysinibacillus varians	Firmicutes
Lysinibacillus xylanilyticus	Firmicutes
Lysobacter soli	Proteobacteria
Macellibacteroides fermentans	Bacteroidetes
Macrococcus brunensis	Firmicutes
Macrococcus caseolyticus	Firmicutes
Mageeibacillus indolicus	Firmicutes
Mailhella massiliensis	Proteobacteria
Mannheimia glucosida	Proteobacteria
Mannheimia haemolytica	Proteobacteria
Mannheimia massilioguelmaensis	Proteobacteria
Marasmitruncus massiliensis	Firmicutes
Marseilla massiliensis	Bacteroidetes
Marseillibacter massiliensis	Firmicutes
Marseillicoccus timonensis	Firmicutes
Marvinbryantia formatexigens	Firmicutes
Massilia haematophila	Proteobacteria
Massilia oculi	Proteobacteria
Massilia timonae	Proteobacteria
Massilia varians	Proteobacteria
Massilibacterium senegalense	Firmicutes
Massilibacteroides vaginae	Bacteroidetes
Massiliclostridium coli	Firmicutes
Massiliculturomica massiliensis	Actinobacteria
Massilimaliae massiliensis	Proteobacteria
Massilimicrobiota timonensis	Firmicutes
Massilioamazonia massiliensis	Firmicutes
Massiliobacillus massiliensis	Actinobacteria
Massiliobacterium senegalense	Firmicutes
Massiliprevotella massiliensis	Firmicutes
Mediannikovella massiliensis	Firmicutes
Mediterranea massiliensis	Bacteroidetes
Megamonas funiformis	Firmicutes
Megasphaera elsdenii	Firmicutes
Megasphaera indica	Firmicutes
Megasphaera massiliensis	Firmicutes
Megasphaera micronuciformis	Firmicutes
Merdibacter massiliensis	Firmicutes
Merdimonas faecis	Firmicutes
Mesorhizobium amorphae	Proteobacteria
Metaprevotella massiliensis	Bacteroidetes
Methanobacterium ruminantium	Euryarchaeota
Methanobrevibacter arboriphilus	Euryarchaeota
Methanobrevibacter massiliense	Euryarchaeota
Methanobrevibacter millerae	Euryarchaeota
Methanobrevibacter oralis	Euryarchaeota
Methanobrevibacter smithii	Euryarchaeota
Methanomassiliicoccus luminyensis	Euryarchaeota
Methanosphaera stadtmanae	Euryarchaeota
Methylobacterium aminovorans	Proteobacteria
Methylobacterium extorquens	Proteobacteria
Methylobacterium lusitanum	Proteobacteria
Methylobacterium mesophilicum	Proteobacteria
Methylobacterium podarium	Proteobacteria
Methylobacterium radiotolerans	Proteobacteria
Methylobacterium thiocyanatum	Proteobacteria
Methylobacterium zatmanii	Proteobacteria
Microbacterium aurum	Actinobacteria
Microbacterium binotii	Actinobacteria
Microbacterium chocolatum	Actinobacteria
Microbacterium esteraromaticum	Actinobacteria
Microbacterium flavescens	Actinobacteria
Microbacterium flavum	Actinobacteria
Microbacterium foliorum	Actinobacteria
Microbacterium gubbeenense	Actinobacteria
Microbacterium hominis	Actinobacteria
Microbacterium hydrocarbonoxydans	Actinobacteria
Microbacterium imperiale	Actinobacteria
Microbacterium kitamiense	Actinobacteria
Microbacterium lacticum	Actinobacteria
Microbacterium laevaniformans	Actinobacteria
Microbacterium liquefaciens	Actinobacteria
Microbacterium maritypicum	Actinobacteria
Microbacterium natoriense	Actinobacteria
Microbacterium oleivorans	Actinobacteria
Microbacterium oxydans	Actinobacteria
Microbacterium paraoxydans	Actinobacteria
Microbacterium phyllosphaerae	Actinobacteria
Microbacterium pyrexiae	Actinobacteria
Microbacterium resistens	Actinobacteria
Microbacterium saccharophilum	Actinobacteria
Microbacterium schleiferi	Actinobacteria
Microbacterium testaceum	Actinobacteria
Microbacterium thalassium	Actinobacteria
Microbacterium trichothecenolyticum	Actinobacteria
Microbacterium yannicii	Actinobacteria
Micrococcus endophyticus	Actinobacteria
Micrococcus luteus	Actinobacteria
Micrococcus lylae	Actinobacteria
Micromonospora aurantiaca	Actinobacteria
Micromonospora floridensis	Actinobacteria
Microvirga massiliensis	Proteobacteria
Microvirgula aerodenitrificans	Proteobacteria
Millionella massiliensis	Bacteroidetes
Miniphocibacter massiliensis	Firmicutes
Mitsuokella jalaludinii	Firmicutes
Mitsuokella multacida	Firmicutes
Mobilibacterium massiliense	Firmicutes
Mobilibacterium timonense	Firmicutes
Mobilicoccus massiliensis	Actinobacteria
Mobiluncus curtisii	Actinobacteria
Mobiluncus mulieris	Actinobacteria
Moellerella wisconsensis	Proteobacteria
Mogibacterium diversum	Firmicutes
Mogibacterium timidum	Firmicutes
Mogibacterium vescum	Firmicutes
Monoglobus pectinilyticus	Firmicutes
Moraxella atlantae	Proteobacteria
Moraxella bovis	Proteobacteria
Moraxella canis	Proteobacteria
Moraxella catarrhalis	Proteobacteria
Moraxella lacunata	Proteobacteria
Moraxella lincolnii	Proteobacteria
Moraxella nonliquefaciens	Proteobacteria
Moraxella osloensis	Proteobacteria
Mordavella massiliensis	Firmicutes
Morganella morganii	Proteobacteria
Morococcus cerebrosus	Proteobacteria
Moryella indoligenes	Firmicutes
Murdochiella asaccharolytica	Firmicutes
Murdochiella massiliensis	Firmicutes
Murdochiella timonensis	Firmicutes
Murdochiella vaginalis	Firmicutes
Mycobacterium abscessus	Actinobacteria
Mycobacterium africanum	Actinobacteria
Mycobacterium ahvazicum	Actinobacteria
Mycobacterium alsiense	Actinobacteria
Mycobacterium alvei	Actinobacteria
Mycobacterium angelicum	Actinobacteria
Mycobacterium arosiense	Actinobacteria
Mycobacterium arupense	Actinobacteria
Mycobacterium asiaticum	Actinobacteria
Mycobacterium aubagnense	Actinobacteria
Mycobacterium aurum	Actinobacteria
Mycobacterium avium	Actinobacteria
Mycobacterium bacteremicum	Actinobacteria
Mycobacterium barrassiae	Actinobacteria
Mycobacterium boenickei	Actinobacteria
Mycobacterium bohemicum	Actinobacteria
Mycobacterium bolletii	Actinobacteria
Mycobacterium bouchedurhonense	Actinobacteria
Mycobacterium bovis	Actinobacteria
Mycobacterium branderi	Actinobacteria
Mycobacterium brasiliensis	Actinobacteria
Mycobacterium brisbanense	Actinobacteria
Mycobacterium brumae	Actinobacteria
Mycobacterium canariasense	Actinobacteria
Mycobacterium canettii	Actinobacteria
Mycobacterium caprae	Actinobacteria
Mycobacterium celatum	Actinobacteria
Mycobacterium celeriflavum	Actinobacteria
Mycobacterium chelonae	Actinobacteria
Mycobacterium chimaera	Actinobacteria
Mycobacterium chubuense	Actinobacteria
Mycobacterium colombiense	Actinobacteria
Mycobacterium conceptionense	Actinobacteria
Mycobacterium confluentis	Actinobacteria
Mycobacterium conspicuum	Actinobacteria
Mycobacterium cosmeticum	Actinobacteria
Mycobacterium doricum	Actinobacteria
Mycobacterium eburneum	Actinobacteria
Mycobacterium elephantis	Actinobacteria
Mycobacterium engbaekii	Actinobacteria
Mycobacterium europaeum	Actinobacteria
Mycobacterium farcinogenes	Actinobacteria
Mycobacterium flavescens	Actinobacteria
Mycobacterium florentinum	Actinobacteria
Mycobacterium fortuitum	Actinobacteria
Mycobacterium fragae	Actinobacteria
Mycobacterium franklinii	Actinobacteria
Mycobacterium frederiksbergense	Actinobacteria
Mycobacterium gadium	Actinobacteria
Mycobacterium gastri	Actinobacteria
Mycobacterium genavense	Actinobacteria
Mycobacterium gilvum	Actinobacteria
Mycobacterium goodii	Actinobacteria
Mycobacterium gordonae	Actinobacteria
Mycobacterium grossiae	Actinobacteria
Mycobacterium hackensackense	Actinobacteria
Mycobacterium haemophilum	Actinobacteria
Mycobacterium hassiacum	Actinobacteria
Mycobacterium heckeshornense	Actinobacteria
Mycobacterium heidelbergense	Actinobacteria
Mycobacterium heraklionense	Actinobacteria
Mycobacterium holsaticum	Actinobacteria
Mycobacterium houstonense	Actinobacteria
Mycobacterium immunogenum	Actinobacteria
Mycobacterium insubricum	Actinobacteria
Mycobacterium interjectum	Actinobacteria
Mycobacterium intermedium	Actinobacteria
Mycobacterium intracellulare	Actinobacteria
Mycobacterium iranicum	Actinobacteria
Mycobacterium jacuzzii	Actinobacteria
Mycobacterium kansasii	Actinobacteria
Mycobacterium koreense	Actinobacteria
Mycobacterium kubicae	Actinobacteria
Mycobacterium kumamotonense	Actinobacteria
Mycobacterium kyorinense	Actinobacteria
Mycobacterium lacus	Actinobacteria
Mycobacterium lentiflavum	Actinobacteria
Mycobacterium leprae	Actinobacteria
Mycobacterium lepromatosis	Actinobacteria
Mycobacterium llatzerense	Actinobacteria
Mycobacterium longobardum	Actinobacteria
Mycobacterium madagascariense	Actinobacteria
Mycobacterium mageritense	Actinobacteria
Mycobacterium malmoense	Actinobacteria
Mycobacterium manitobense	Actinobacteria
Mycobacterium mantenii	Actinobacteria
Mycobacterium marinum	Actinobacteria
Mycobacterium marseillense	Actinobacteria
Mycobacterium massiliense	Actinobacteria
Mycobacterium microti	Actinobacteria
Mycobacterium monacense	Actinobacteria
Mycobacterium moriokaense	Actinobacteria
Mycobacterium mucogenicum	Actinobacteria
Mycobacterium nebraskense	Actinobacteria
Mycobacterium neoaurum	Actinobacteria
Mycobacterium neworleansense	Actinobacteria
Mycobacterium nonchromogenicum	Actinobacteria
Mycobacterium noviomagense	Actinobacteria
Mycobacterium novocastrense	Actinobacteria
Mycobacterium palustre	Actinobacteria
Mycobacterium paraense	Actinobacteria
Mycobacterium paraffinicum	Actinobacteria
Mycobacterium paragordonae	Actinobacteria
Mycobacterium paraintracellulare	Actinobacteria
Mycobacterium parakoreense	Actinobacteria
Mycobacterium parascrofulaceum	Actinobacteria
Mycobacterium paraseoulense	Actinobacteria
Mycobacterium paraterrae	Actinobacteria
Mycobacterium paratuberculosis	Actinobacteria
Mycobacterium parmense	Actinobacteria
Mycobacterium peregrinum	Actinobacteria
Mycobacterium persicum	Actinobacteria
Mycobacterium phlei	Actinobacteria
Mycobacterium phocaicum	Actinobacteria
Mycobacterium porcinum	Actinobacteria
Mycobacterium poriferae	Actinobacteria
Mycobacterium rattisbonense	Actinobacteria
Mycobacterium rhodesiae	Actinobacteria
Mycobacterium riyadhense	Actinobacteria
Mycobacterium saopaulense	Actinobacteria
Mycobacterium saskatchewanense	Actinobacteria
Mycobacterium scrofulaceum	Actinobacteria
Mycobacterium senegalense	Actinobacteria
Mycobacterium senuense	Actinobacteria
Mycobacterium seoulense	Actinobacteria
Mycobacterium septicum	Actinobacteria
Mycobacterium setense	Actinobacteria
Mycobacterium sherrisii	Actinobacteria
Mycobacterium shigaense	Actinobacteria
Mycobacterium shimoidei	Actinobacteria
Mycobacterium shinjukuense	Actinobacteria
Mycobacterium simiae	Actinobacteria
Mycobacterium sinense	Actinobacteria
Mycobacterium smegmatis	Actinobacteria
Mycobacterium szulgai	Actinobacteria
Mycobacterium tahitimassiliense	Actinobacteria
Mycobacterium talmoniae	Actinobacteria
Mycobacterium terrae	Actinobacteria
Mycobacterium thermoresistibile	Actinobacteria
Mycobacterium tilburgii	Actinobacteria
Mycobacterium timonense	Actinobacteria
Mycobacterium triplex	Actinobacteria
Mycobacterium triviale	Actinobacteria
Mycobacterium tuberculosis	Actinobacteria
Mycobacterium tusciae	Actinobacteria
Mycobacterium ulcerans	Actinobacteria
Mycobacterium vaccae	Actinobacteria
Mycobacterium vulneris	Actinobacteria
Mycobacterium wolinskyi	Actinobacteria
Mycobacterium xenopi	Actinobacteria
Mycobacterium yongonense	Actinobacteria
Mycoplasma agassizii	Tenericutes
Mycoplasma amphoriforme	Tenericutes
Mycoplasma arginini	Tenericutes
Mycoplasma arthritidis	Tenericutes
Mycoplasma bovis	Tenericutes
Mycoplasma buccale	Tenericutes
Mycoplasma canis	Tenericutes
Mycoplasma capricolum	Tenericutes
Mycoplasma edwardii	Tenericutes
Mycoplasma elephantis	Tenericutes
Mycoplasma faucium	Tenericutes
Mycoplasma felis	Tenericutes
Mycoplasma fermentans	Tenericutes
Mycoplasma genitalium	Tenericutes
Mycoplasma hominis	Tenericutes
Mycoplasma hyorhinis	Tenericutes
Mycoplasma lipophilum	Tenericutes
Mycoplasma maculosum	Tenericutes
Mycoplasma orale	Tenericutes
Mycoplasma ovipneumoniae	Tenericutes
Mycoplasma penetrans	Tenericutes
Mycoplasma pirum	Tenericutes
Mycoplasma pneumoniae	Tenericutes
Mycoplasma pneumophila	Tenericutes
Mycoplasma primatum	Tenericutes
Mycoplasma pulmonis	Tenericutes
Mycoplasma salivarium	Tenericutes
Mycoplasma spermatophilum	Tenericutes
Mycoplasma suis	Tenericutes
Myroides injenensis	Bacteroidetes
Myroides odoratimimus	Bacteroidetes
Myroides odoratus	Bacteroidetes
Nanobacterium sanguineum	unclassifiedBacteria
Ndiopella massiliensis	Bacteroidetes
Ndongobacter massiliensis	Firmicutes
Necropsobacter massiliensis	Proteobacteria
Necropsobacter rosorum	Proteobacteria
Negativibacillus massiliensis	Firmicutes
Negativicoccus massiliensis	Firmicutes
Negativicoccus succinicivorans	Firmicutes
Neglecta timonensis	Firmicutes
Neisseria animaloris	Proteobacteria
Neisseria bacilliformis	Proteobacteria
Neisseria canis	Proteobacteria
Neisseria cinerea	Proteobacteria
Neisseria dumasiana	Proteobacteria
Neisseria elongata	Proteobacteria
Neisseria flava	Proteobacteria
Neisseria flavescens	Proteobacteria
Neisseria gonorrhoeae	Proteobacteria
Neisseria lactamica	Proteobacteria
Neisseria macacae	Proteobacteria
Neisseria meningitidis	Proteobacteria
Neisseria mucosa	Proteobacteria
Neisseria oralis	Proteobacteria
Neisseria perflava	Proteobacteria
Neisseria pharyngis	Proteobacteria
Neisseria polysaccharea	Proteobacteria
Neisseria shayeganii	Proteobacteria
Neisseria sicca	Proteobacteria
Neisseria skkuensis	Proteobacteria
Neisseria subflava	Proteobacteria
Neisseria wadsworthii	Proteobacteria
Neisseria weaveri	Proteobacteria
Neisseria zoodegmatis	Proteobacteria
Neobitarella massiliensis	Firmicutes
Neofamilia massiliensis	Firmicutes
Neorickettsia helminthoeca	Proteobacteria
Neorickettsia risticii	Proteobacteria
Neorickettsia sennetsu	Proteobacteria
Nesterenkonia halobia	Actinobacteria
Nesterenkonia jeotgali	Actinobacteria
Nesterenkonia lacusekhoensis	Actinobacteria
Nesterenkonia massiliensis	Actinobacteria
Niameyibacter massiliensis	Firmicutes
Nigerium massiliensis	Actinobacteria
Nissabacter archeti	Proteobacteria
Nocardia abscessus	Actinobacteria
Nocardia africana	Actinobacteria
Nocardia altamirensis	Actinobacteria
Nocardia amamiensis	Actinobacteria
Nocardia amikacinitolerans	Actinobacteria
Nocardia anaemiae	Actinobacteria
Nocardia aobensis	Actinobacteria
Nocardia araoensis	Actinobacteria
Nocardia arizonensis	Actinobacteria
Nocardia arthritidis	Actinobacteria
Nocardia asiatica	Actinobacteria
Nocardia asteroides	Actinobacteria
Nocardia beijingensis	Actinobacteria
Nocardia blacklockiae	Actinobacteria
Nocardia brasiliensis	Actinobacteria
Nocardia brevicatena	Actinobacteria
Nocardia carnea	Actinobacteria
Nocardia cerradoensis	Actinobacteria
Nocardia concava	Actinobacteria
Nocardia corynebacteroides	Actinobacteria
Nocardia crassostreae	Actinobacteria
Nocardia cyriacigeorgica	Actinobacteria
Nocardia devorans	Actinobacteria
Nocardia donostiensis	Actinobacteria
Nocardia elegans	Actinobacteria
Nocardia exalbida	Actinobacteria
Nocardia farcinica	Actinobacteria
Nocardia fusca	Actinobacteria
Nocardia harenae	Actinobacteria
Nocardia higoensis	Actinobacteria
Nocardia ignorata	Actinobacteria
Nocardia inohanensis	Actinobacteria
Nocardia jinanensis	Actinobacteria
Nocardia kroppenstedtii	Actinobacteria
Nocardia kruczakiae	Actinobacteria
Nocardia mexicana	Actinobacteria
Nocardia mikamii	Actinobacteria
Nocardia neocaledoniensis	Actinobacteria
Nocardia niigatensis	Actinobacteria
Nocardia ninae	Actinobacteria
Nocardia niwae	Actinobacteria
Nocardia nova	Actinobacteria
Nocardia otitidiscaviarum	Actinobacteria
Nocardia paucivorans	Actinobacteria
Nocardia pneumoniae	Actinobacteria
Nocardia pseudobrasiliensis	Actinobacteria
Nocardia puris	Actinobacteria
Nocardia sienata	Actinobacteria
Nocardia takedensis	Actinobacteria
Nocardia terpenica	Actinobacteria
Nocardia testacea	Actinobacteria
Nocardia thailandica	Actinobacteria
Nocardia transvalensis	Actinobacteria
Nocardia vermiculata	Actinobacteria
Nocardia veterana	Actinobacteria
Nocardia vinacea	Actinobacteria
Nocardia vulneris	Actinobacteria
Nocardia wallacei	Actinobacteria
Nocardia yamanashiensis	Actinobacteria
Nocardioides jensenii	Actinobacteria
Nocardioides massiliensis	Actinobacteria
Nocardiopsis dassonvillei	Actinobacteria
Nocardiopsis listeri	Actinobacteria
Nocardiopsis synnemataformans	Actinobacteria
Nosocomiicoccus massiliensis	Firmicutes
Numidum massiliense	Firmicutes
Oblitimonas alkaliphila	Proteobacteria
Oceanobacillus caeni	Firmicutes
Oceanobacillus iheyensis	Firmicutes
Oceanobacillus jeddahmassiliense	Firmicutes
Oceanobacillus manasiensis	Firmicutes
Oceanobacillus massiliensis	Firmicutes
Oceanobacillus oncorhynchi	Firmicutes
Oceanobacillus picturae	Firmicutes
Oceanobacillus senegalensis	Firmicutes
Oceanobacillus sojae	Firmicutes
Oceanobacillus timonensis	Firmicutes
Ochrobactrum anthropi	Proteobacteria
Ochrobactrum grignonense	Proteobacteria
Ochrobactrum intermedium	Proteobacteria
Ochrobactrum oryzae	Proteobacteria
Ochrobactrum pseudintermedium	Proteobacteria
Ochrobactrum pseudogrignonense	Proteobacteria
Ochrobactrum tritici	Proteobacteria
Odoribacter laneus	Bacteroidetes
Odoribacter splanchnicus	Bacteroidetes
Oerskovia turbata	Actinobacteria
Olegusella massiliensis	Firmicutes
Oligella ureolytica	Proteobacteria
Oligella urethralis	Proteobacteria
Olsenella congonensis	Actinobacteria
Olsenella massiliensis	Actinobacteria
Olsenella mediterranea	Actinobacteria
Olsenella phocaeensis	Actinobacteria
Olsenella profusa	Actinobacteria
Olsenella provencensis	Actinobacteria
Olsenella timonensis	Actinobacteria
Olsenella uli	Actinobacteria
Olsenella urininfantis	Actinobacteria
Oribacterium asaccharolyticum	Firmicutes
Oribacterium parvum	Firmicutes
Oribacterium sinus	Firmicutes
Orientia chuto	Proteobacteria
Orientia tsutsugamushi	Proteobacteria
Ornithinibacillus contaminans	Firmicutes
Ornithinibacillus massiliensis	Firmicutes
Ornithinimicrobium pekingense	Actinobacteria
Oscillibacter massiliensis	Firmicutes
Oscillibacter ruminantium	Firmicutes
Oxalobacter formigenes	Proteobacteria
[truncated: 777 more rows]
